# Supplementary material for: The SUbventral-Gland Regulator (SUGR-1) of nematode virulence
Source: Proc Natl Acad Sci U S A. 2025 Mar 10;122(11):e2415861122. doi: 10.1073/pnas.2415861122 (PMC11929438; doi:10.1073/pnas.2415861122)
Supplement: Supplementary file 2 — Dataset S01 (XLSX) [file pnas.2415861122.sd01.xlsx]

## Sheet: Sheet 1
Dataset S1. GO terms present for SUGR-acivated genes
significant	p_value	term_size	query_size	intersection_size	term_id	source	term_name	parents	intersection
TRUE	2.81268e-08	180	46	14	GO:0005975	GO:BP	carbohydrate metabolic process	GO:0044238, GO:0071704	Hsc_gene_11134,Hsc_gene_11845,Hsc_gene_11846,Hsc_gene_13398,Hsc_gene_14897,Hsc_gene_15468,Hsc_gene_15503,Hsc_gene_15542,Hsc_gene_17172,Hsc_gene_21537,Hsc_gene_21726,Hsc_gene_21727,Hsc_gene_25603,Hsc_gene_805
TRUE	0.00186852	58	46	6	GO:0046488	GO:BP	phosphatidylinositol metabolic process	GO:0006650	Hsc_gene_14151,Hsc_gene_14153,Hsc_gene_24744,Hsc_gene_2729,Hsc_gene_2733,Hsc_gene_6112
TRUE	0.00322703	96	46	7	GO:0006644	GO:BP	phospholipid metabolic process	GO:0006796, GO:0019637, GO:0044255	Hsc_gene_14151,Hsc_gene_14153,Hsc_gene_20483,Hsc_gene_24744,Hsc_gene_2729,Hsc_gene_2733,Hsc_gene_6112
TRUE	0.00364646	65	46	6	GO:0006650	GO:BP	glycerophospholipid metabolic process	GO:0006644, GO:0046486	Hsc_gene_14151,Hsc_gene_14153,Hsc_gene_24744,Hsc_gene_2729,Hsc_gene_2733,Hsc_gene_6112
TRUE	0.00398558	66	46	6	GO:0046486	GO:BP	glycerolipid metabolic process	GO:0044255	Hsc_gene_14151,Hsc_gene_14153,Hsc_gene_24744,Hsc_gene_2729,Hsc_gene_2733,Hsc_gene_6112
TRUE	0.00402559	138	46	8	GO:0044255	GO:BP	cellular lipid metabolic process	GO:0006629, GO:0044237	Hsc_gene_14151,Hsc_gene_14153,Hsc_gene_20483,Hsc_gene_21450,Hsc_gene_24744,Hsc_gene_2729,Hsc_gene_2733,Hsc_gene_6112
TRUE	0.00831436	199	46	9	GO:0006629	GO:BP	lipid metabolic process	GO:0044238, GO:0071704	Hsc_gene_10680,Hsc_gene_14151,Hsc_gene_14153,Hsc_gene_20483,Hsc_gene_21450,Hsc_gene_24744,Hsc_gene_2729,Hsc_gene_2733,Hsc_gene_6112
FALSE	0.275256	25	46	3	GO:0005991	GO:BP	trehalose metabolic process	GO:0005984	Hsc_gene_15468,Hsc_gene_15503,Hsc_gene_15542
FALSE	0.275256	25	46	3	GO:0005984	GO:BP	disaccharide metabolic process	GO:0009311	Hsc_gene_15468,Hsc_gene_15503,Hsc_gene_15542
FALSE	0.385115	28	46	3	GO:0009311	GO:BP	oligosaccharide metabolic process	GO:0005975	Hsc_gene_15468,Hsc_gene_15503,Hsc_gene_15542
FALSE	1	88	46	1	GO:0065003	GO:BP	protein-containing complex assembly	GO:0022607, GO:0043933	Hsc_gene_7348
FALSE	1	3	46	1	GO:0009396	GO:BP	folic acid-containing compound biosynthetic process	GO:0006760, GO:0042398, GO:0042559	Hsc_gene_17116
FALSE	1	416	46	2	GO:0009889	GO:BP	regulation of biosynthetic process	GO:0009058, GO:0019222	Hsc_gene_22020,Hsc_gene_9210
FALSE	1	4223	46	24	GO:0009987	GO:BP	cellular process	GO:0008150	Hsc_gene_1162,Hsc_gene_14151,Hsc_gene_14153,Hsc_gene_15332,Hsc_gene_15348,Hsc_gene_1618,Hsc_gene_17116,Hsc_gene_17406,Hsc_gene_18119,Hsc_gene_20241,Hsc_gene_20483,Hsc_gene_21450,Hsc_gene_22020,Hsc_gene_22920,Hsc_gene_24744,Hsc_gene_25214,Hsc_gene_25215,Hsc_gene_25238,Hsc_gene_2729,Hsc_gene_2733,Hsc_gene_6112,Hsc_gene_6328,Hsc_gene_7348,Hsc_gene_9210
FALSE	1	1013	46	2	GO:0010467	GO:BP	gene expression	GO:0009059	Hsc_gene_22020,Hsc_gene_9210
FALSE	1	415	46	2	GO:0010468	GO:BP	regulation of gene expression	GO:0010467, GO:0010556	Hsc_gene_22020,Hsc_gene_9210
FALSE	1	415	46	2	GO:0010556	GO:BP	regulation of macromolecule biosynthetic process	GO:0009059, GO:0031326, GO:0060255	Hsc_gene_22020,Hsc_gene_9210
FALSE	1	50	46	1	GO:0010876	GO:BP	lipid localization	GO:0033036	Hsc_gene_20483
FALSE	1	357	46	1	GO:0015074	GO:BP	DNA integration	GO:0006259	Hsc_gene_1618
FALSE	1	25	46	1	GO:0015711	GO:BP	organic anion transport	GO:0071702	Hsc_gene_20483
FALSE	1	17	46	1	GO:0015718	GO:BP	monocarboxylic acid transport	GO:0046942	Hsc_gene_20483
FALSE	1	18	46	1	GO:0015849	GO:BP	organic acid transport	GO:0071702	Hsc_gene_20483
FALSE	1	15	46	1	GO:0015908	GO:BP	fatty acid transport	GO:0006869, GO:0015718	Hsc_gene_20483
FALSE	1	628	46	3	GO:1901362	GO:BP	organic cyclic compound biosynthetic process	GO:1901360, GO:1901576	Hsc_gene_17116,Hsc_gene_22020,Hsc_gene_9210
FALSE	1	15	46	1	GO:0015909	GO:BP	long-chain fatty acid transport	GO:0015908	Hsc_gene_20483
FALSE	1	331	46	1	GO:0016043	GO:BP	cellular component organization	GO:0071840	Hsc_gene_7348
FALSE	1	774	46	2	GO:0016070	GO:BP	RNA metabolic process	GO:0090304	Hsc_gene_22020,Hsc_gene_9210
FALSE	1	1580	46	5	GO:1901360	GO:BP	organic cyclic compound metabolic process	GO:0071704	Hsc_gene_1618,Hsc_gene_17116,Hsc_gene_22020,Hsc_gene_6328,Hsc_gene_9210
FALSE	1	226	46	1	GO:1901135	GO:BP	carbohydrate derivative metabolic process	GO:0071704	Hsc_gene_6328
FALSE	1	621	46	3	GO:0018130	GO:BP	heterocycle biosynthetic process	GO:0044249, GO:0046483	Hsc_gene_17116,Hsc_gene_22020,Hsc_gene_9210
FALSE	1	387	46	2	GO:0019219	GO:BP	regulation of nucleobase-containing compound metabolic process	GO:0006139, GO:0031323, GO:0051171, GO:0080090	Hsc_gene_22020,Hsc_gene_9210
FALSE	1	440	46	2	GO:0019222	GO:BP	regulation of metabolic process	GO:0008152, GO:0050789	Hsc_gene_22020,Hsc_gene_9210
FALSE	1	8	46	1	GO:0009116	GO:BP	nucleoside metabolic process	GO:0055086, GO:1901564, GO:1901657	Hsc_gene_6328
FALSE	1	610	46	3	GO:0019438	GO:BP	aromatic compound biosynthetic process	GO:0006725, GO:0044249	Hsc_gene_17116,Hsc_gene_22020,Hsc_gene_9210
FALSE	1	1115	46	2	GO:0009059	GO:BP	macromolecule biosynthetic process	GO:0043170, GO:0044249, GO:1901576	Hsc_gene_22020,Hsc_gene_9210
FALSE	1	3694	46	31	GO:0008152	GO:BP	metabolic process	GO:0008150	Hsc_gene_10680,Hsc_gene_11134,Hsc_gene_11845,Hsc_gene_11846,Hsc_gene_13398,Hsc_gene_14151,Hsc_gene_14153,Hsc_gene_14897,Hsc_gene_15468,Hsc_gene_15503,Hsc_gene_15542,Hsc_gene_1618,Hsc_gene_1668,Hsc_gene_17116,Hsc_gene_17172,Hsc_gene_1862,Hsc_gene_20483,Hsc_gene_21450,Hsc_gene_21537,Hsc_gene_21726,Hsc_gene_21727,Hsc_gene_22020,Hsc_gene_24744,Hsc_gene_25603,Hsc_gene_2729,Hsc_gene_2733,Hsc_gene_6112,…
FALSE	1	8	46	1	GO:1901657	GO:BP	glycosyl compound metabolic process	GO:1901135	Hsc_gene_6328
FALSE	1	11	46	1	GO:0006665	GO:BP	sphingolipid metabolic process	GO:0006643, GO:1901564	Hsc_gene_21450
FALSE	1	1562	46	5	GO:0006725	GO:BP	cellular aromatic compound metabolic process	GO:0044237	Hsc_gene_1618,Hsc_gene_17116,Hsc_gene_22020,Hsc_gene_6328,Hsc_gene_9210
FALSE	1	5	46	1	GO:0006760	GO:BP	folic acid-containing compound metabolic process	GO:0006575, GO:0042558	Hsc_gene_17116
FALSE	1	656	46	7	GO:0006793	GO:BP	phosphorus metabolic process	GO:0044237	Hsc_gene_14151,Hsc_gene_14153,Hsc_gene_20483,Hsc_gene_24744,Hsc_gene_2729,Hsc_gene_2733,Hsc_gene_6112
FALSE	1	1460	46	3	GO:1901576	GO:BP	organic substance biosynthetic process	GO:0009058, GO:0071704	Hsc_gene_17116,Hsc_gene_22020,Hsc_gene_9210
FALSE	1	652	46	7	GO:0006796	GO:BP	phosphate-containing compound metabolic process	GO:0006793	Hsc_gene_14151,Hsc_gene_14153,Hsc_gene_20483,Hsc_gene_24744,Hsc_gene_2729,Hsc_gene_2733,Hsc_gene_6112
FALSE	1	535	46	1	GO:1901566	GO:BP	organonitrogen compound biosynthetic process	GO:1901564, GO:1901576	Hsc_gene_17116
FALSE	1	3209	46	8	GO:0006807	GO:BP	nitrogen compound metabolic process	GO:0008152	Hsc_gene_1618,Hsc_gene_17116,Hsc_gene_1862,Hsc_gene_21450,Hsc_gene_22020,Hsc_gene_6328,Hsc_gene_7272,Hsc_gene_9210
FALSE	1	807	46	10	GO:0006810	GO:BP	transport	GO:0051234	Hsc_gene_1162,Hsc_gene_15348,Hsc_gene_17406,Hsc_gene_20483,Hsc_gene_22920,Hsc_gene_25214,Hsc_gene_25215,Hsc_gene_25238,Hsc_gene_477,Hsc_gene_7426
FALSE	1	294	46	3	GO:0006811	GO:BP	monoatomic ion transport	GO:0006810	Hsc_gene_25214,Hsc_gene_25215,Hsc_gene_7426
FALSE	1	1480	46	3	GO:0009058	GO:BP	biosynthetic process	GO:0008152	Hsc_gene_17116,Hsc_gene_22020,Hsc_gene_9210
FALSE	1	179	46	3	GO:0006812	GO:BP	monoatomic cation transport	GO:0006811	Hsc_gene_25214,Hsc_gene_25215,Hsc_gene_7426
FALSE	1	67	46	2	GO:0006813	GO:BP	potassium ion transport	GO:0030001	Hsc_gene_25214,Hsc_gene_25215
FALSE	1	32	46	1	GO:0006814	GO:BP	sodium ion transport	GO:0030001	Hsc_gene_7426
FALSE	1	48	46	1	GO:0006869	GO:BP	lipid transport	GO:0010876, GO:0071702	Hsc_gene_20483
FALSE	1	160	46	1	GO:0006950	GO:BP	response to stress	GO:0050896	Hsc_gene_15349
FALSE	1	22	46	1	GO:0006979	GO:BP	response to oxidative stress	GO:0006950	Hsc_gene_15349
FALSE	1	632	46	3	GO:0007154	GO:BP	cell communication	GO:0009987	Hsc_gene_15332,Hsc_gene_18119,Hsc_gene_20241
FALSE	1	614	46	3	GO:0007165	GO:BP	signal transduction	GO:0007154, GO:0009987, GO:0023052, GO:0050794, GO:0051716	Hsc_gene_15332,Hsc_gene_18119,Hsc_gene_20241
FALSE	1	367	46	2	GO:0007186	GO:BP	G protein-coupled receptor signaling pathway	GO:0007165	Hsc_gene_15332,Hsc_gene_20241
FALSE	1	80	46	1	GO:0007600	GO:BP	sensory perception	GO:0050877	Hsc_gene_14485
FALSE	1	78	46	1	GO:0007606	GO:BP	sensory perception of chemical stimulus	GO:0007600	Hsc_gene_14485
FALSE	1	5400	46	46	GO:0008150	GO:BP	biological_process		Hsc_gene_10680,Hsc_gene_11134,Hsc_gene_1162,Hsc_gene_11845,Hsc_gene_11846,Hsc_gene_13398,Hsc_gene_14151,Hsc_gene_14153,Hsc_gene_14485,Hsc_gene_14897,Hsc_gene_15332,Hsc_gene_15348,Hsc_gene_15349,Hsc_gene_15468,Hsc_gene_15503,Hsc_gene_15542,Hsc_gene_1618,Hsc_gene_1668,Hsc_gene_17116,Hsc_gene_17172,Hsc_gene_17406,Hsc_gene_18119,Hsc_gene_1862,Hsc_gene_20241,Hsc_gene_20483,Hsc_gene_21450,Hsc_gene_2153…
FALSE	1	1898	46	6	GO:1901564	GO:BP	organonitrogen compound metabolic process	GO:0006807, GO:0071704	Hsc_gene_1618,Hsc_gene_17116,Hsc_gene_1862,Hsc_gene_21450,Hsc_gene_6328,Hsc_gene_7272
FALSE	1	1602	46	3	GO:0019538	GO:BP	protein metabolic process	GO:0043170, GO:0044238, GO:1901564	Hsc_gene_1618,Hsc_gene_1862,Hsc_gene_7272
FALSE	1	257	46	7	GO:0019637	GO:BP	organophosphate metabolic process	GO:0006793, GO:0071704	Hsc_gene_14151,Hsc_gene_14153,Hsc_gene_20483,Hsc_gene_24744,Hsc_gene_2729,Hsc_gene_2733,Hsc_gene_6112
FALSE	1	84	46	2	GO:0098662	GO:BP	inorganic cation transmembrane transport	GO:0098660	Hsc_gene_25214,Hsc_gene_25215
FALSE	1	402	46	1	GO:0044281	GO:BP	small molecule metabolic process	GO:0008152	Hsc_gene_6328
FALSE	1	1562	46	5	GO:0046483	GO:BP	heterocycle metabolic process	GO:0044237	Hsc_gene_1618,Hsc_gene_17116,Hsc_gene_22020,Hsc_gene_6328,Hsc_gene_9210
FALSE	1	3591	46	31	GO:0071704	GO:BP	organic substance metabolic process	GO:0008152	Hsc_gene_10680,Hsc_gene_11134,Hsc_gene_11845,Hsc_gene_11846,Hsc_gene_13398,Hsc_gene_14151,Hsc_gene_14153,Hsc_gene_14897,Hsc_gene_15468,Hsc_gene_15503,Hsc_gene_15542,Hsc_gene_1618,Hsc_gene_1668,Hsc_gene_17116,Hsc_gene_17172,Hsc_gene_1862,Hsc_gene_20483,Hsc_gene_21450,Hsc_gene_21537,Hsc_gene_21726,Hsc_gene_21727,Hsc_gene_22020,Hsc_gene_24744,Hsc_gene_25603,Hsc_gene_2729,Hsc_gene_2733,Hsc_gene_6112,…
FALSE	1	234	46	1	GO:0071702	GO:BP	organic substance transport	GO:0006810	Hsc_gene_20483
FALSE	1	4	46	1	GO:0046653	GO:BP	tetrahydrofolate metabolic process	GO:0006760	Hsc_gene_17116
FALSE	1	2	46	1	GO:0046654	GO:BP	tetrahydrofolate biosynthetic process	GO:0009396, GO:0046653	Hsc_gene_17116
FALSE	1	25	46	1	GO:0046903	GO:BP	secretion	GO:0006810	Hsc_gene_20483
FALSE	1	18	46	1	GO:0046942	GO:BP	carboxylic acid transport	GO:0015711, GO:0015849	Hsc_gene_20483
FALSE	1	15	46	1	GO:0050482	GO:BP	arachidonic acid secretion	GO:0032309, GO:1903963	Hsc_gene_20483
FALSE	1	1094	46	5	GO:0050789	GO:BP	regulation of biological process	GO:0008150, GO:0065007	Hsc_gene_15332,Hsc_gene_18119,Hsc_gene_20241,Hsc_gene_22020,Hsc_gene_9210
FALSE	1	1069	46	5	GO:0050794	GO:BP	regulation of cellular process	GO:0009987, GO:0050789	Hsc_gene_15332,Hsc_gene_18119,Hsc_gene_20241,Hsc_gene_22020,Hsc_gene_9210
FALSE	1	926	46	3	GO:0044271	GO:BP	cellular nitrogen compound biosynthetic process	GO:0034641, GO:0044249	Hsc_gene_17116,Hsc_gene_22020,Hsc_gene_9210
FALSE	1	80	46	1	GO:0050877	GO:BP	nervous system process	GO:0003008	Hsc_gene_14485
FALSE	1	417	46	2	GO:0051171	GO:BP	regulation of nitrogen compound metabolic process	GO:0006807, GO:0019222	Hsc_gene_22020,Hsc_gene_9210
FALSE	1	820	46	10	GO:0051179	GO:BP	localization	GO:0008150	Hsc_gene_1162,Hsc_gene_15348,Hsc_gene_17406,Hsc_gene_20483,Hsc_gene_22920,Hsc_gene_25214,Hsc_gene_25215,Hsc_gene_25238,Hsc_gene_477,Hsc_gene_7426
FALSE	1	4	46	1	GO:0051180	GO:BP	vitamin transport	GO:0006810	Hsc_gene_477
FALSE	1	812	46	10	GO:0051234	GO:BP	establishment of localization	GO:0051179	Hsc_gene_1162,Hsc_gene_15348,Hsc_gene_17406,Hsc_gene_20483,Hsc_gene_22920,Hsc_gene_25214,Hsc_gene_25215,Hsc_gene_25238,Hsc_gene_477,Hsc_gene_7426
FALSE	1	384	46	2	GO:0051252	GO:BP	regulation of RNA metabolic process	GO:0016070, GO:0019219, GO:0060255	Hsc_gene_22020,Hsc_gene_9210
FALSE	1	18	46	1	GO:0051259	GO:BP	protein complex oligomerization	GO:0065003	Hsc_gene_7348
FALSE	1	15	46	1	GO:0051260	GO:BP	protein homooligomerization	GO:0051259	Hsc_gene_7348
FALSE	1	740	46	3	GO:0051716	GO:BP	cellular response to stimulus	GO:0009987, GO:0050896	Hsc_gene_15332,Hsc_gene_18119,Hsc_gene_20241
FALSE	1	460	46	7	GO:0055085	GO:BP	transmembrane transport	GO:0006810, GO:0009987	Hsc_gene_1162,Hsc_gene_15348,Hsc_gene_17406,Hsc_gene_22920,Hsc_gene_25214,Hsc_gene_25215,Hsc_gene_25238
FALSE	1	161	46	1	GO:0055086	GO:BP	nucleobase-containing small molecule metabolic process	GO:0006139, GO:0044281	Hsc_gene_6328
FALSE	1	436	46	2	GO:0060255	GO:BP	regulation of macromolecule metabolic process	GO:0019222, GO:0043170	Hsc_gene_22020,Hsc_gene_9210
FALSE	1	769	46	4	GO:0050896	GO:BP	response to stimulus	GO:0008150	Hsc_gene_15332,Hsc_gene_15349,Hsc_gene_18119,Hsc_gene_20241
FALSE	1	1120	46	5	GO:0065007	GO:BP	biological regulation	GO:0008150	Hsc_gene_15332,Hsc_gene_18119,Hsc_gene_20241,Hsc_gene_22020,Hsc_gene_9210
FALSE	1	15	46	1	GO:0071715	GO:BP	icosanoid transport	GO:0046942	Hsc_gene_20483
FALSE	1	3417	46	29	GO:0044238	GO:BP	primary metabolic process	GO:0008152	Hsc_gene_10680,Hsc_gene_11134,Hsc_gene_11845,Hsc_gene_11846,Hsc_gene_13398,Hsc_gene_14151,Hsc_gene_14153,Hsc_gene_14897,Hsc_gene_15468,Hsc_gene_15503,Hsc_gene_15542,Hsc_gene_1618,Hsc_gene_17172,Hsc_gene_1862,Hsc_gene_20483,Hsc_gene_21450,Hsc_gene_21537,Hsc_gene_21726,Hsc_gene_21727,Hsc_gene_22020,Hsc_gene_24744,Hsc_gene_25603,Hsc_gene_2729,Hsc_gene_2733,Hsc_gene_6112,Hsc_gene_6328,Hsc_gene_7272,H…
FALSE	1	120	46	1	GO:0022607	GO:BP	cellular component assembly	GO:0016043, GO:0044085	Hsc_gene_7348
FALSE	1	85	46	2	GO:0098660	GO:BP	inorganic ion transmembrane transport	GO:0055085	Hsc_gene_25214,Hsc_gene_25215
FALSE	1	79	46	2	GO:0098655	GO:BP	monoatomic cation transmembrane transport	GO:0006812, GO:0034220	Hsc_gene_25214,Hsc_gene_25215
FALSE	1	629	46	3	GO:0023052	GO:BP	signaling	GO:0050789	Hsc_gene_15332,Hsc_gene_18119,Hsc_gene_20241
FALSE	1	146	46	3	GO:0030001	GO:BP	metal ion transport	GO:0006812	Hsc_gene_25214,Hsc_gene_25215,Hsc_gene_7426
FALSE	1	1360	46	3	GO:0090304	GO:BP	nucleic acid metabolic process	GO:0006139, GO:0043170	Hsc_gene_1618,Hsc_gene_22020,Hsc_gene_9210
FALSE	1	432	46	2	GO:0031323	GO:BP	regulation of cellular metabolic process	GO:0019222, GO:0044237, GO:0050794	Hsc_gene_22020,Hsc_gene_9210
FALSE	1	417	46	2	GO:0080090	GO:BP	regulation of primary metabolic process	GO:0019222, GO:0044238	Hsc_gene_22020,Hsc_gene_9210
FALSE	1	415	46	2	GO:0031326	GO:BP	regulation of cellular biosynthetic process	GO:0009889, GO:0031323, GO:0044249	Hsc_gene_22020,Hsc_gene_9210
FALSE	1	393	46	1	GO:0071840	GO:BP	cellular component organization or biogenesis	GO:0009987	Hsc_gene_7348
FALSE	1	121	46	1	GO:0032501	GO:BP	multicellular organismal process	GO:0008150	Hsc_gene_14485
FALSE	1	1426	46	3	GO:0044249	GO:BP	cellular biosynthetic process	GO:0009058, GO:0044237	Hsc_gene_17116,Hsc_gene_22020,Hsc_gene_9210
FALSE	1	461	46	2	GO:0032774	GO:BP	RNA biosynthetic process	GO:0009059, GO:0016070, GO:0034654	Hsc_gene_22020,Hsc_gene_9210
FALSE	1	145	46	2	GO:0034220	GO:BP	monoatomic ion transmembrane transport	GO:0006811, GO:0055085	Hsc_gene_25214,Hsc_gene_25215
FALSE	1	1814	46	5	GO:0034641	GO:BP	cellular nitrogen compound metabolic process	GO:0006807, GO:0044237	Hsc_gene_1618,Hsc_gene_17116,Hsc_gene_22020,Hsc_gene_6328,Hsc_gene_9210
FALSE	1	592	46	2	GO:0034654	GO:BP	nucleobase-containing compound biosynthetic process	GO:0006139, GO:0018130, GO:0019438, GO:0044271, GO:1901362	Hsc_gene_22020,Hsc_gene_9210
FALSE	1	16	46	1	GO:0042398	GO:BP	cellular modified amino acid biosynthetic process	GO:0006575, GO:1901566	Hsc_gene_17116
FALSE	1	10	46	1	GO:0042558	GO:BP	pteridine-containing compound metabolic process	GO:0006725, GO:0046483, GO:1901360, GO:1901564	Hsc_gene_17116
FALSE	1	40	46	2	GO:0071805	GO:BP	potassium ion transmembrane transport	GO:0006813, GO:0098655, GO:0098662	Hsc_gene_25214,Hsc_gene_25215
FALSE	1	7	46	1	GO:0042559	GO:BP	pteridine-containing compound biosynthetic process	GO:0018130, GO:0019438, GO:0042558, GO:0044271, GO:1901362, GO:1901566	Hsc_gene_17116
FALSE	1	2859	46	5	GO:0043170	GO:BP	macromolecule metabolic process	GO:0071704	Hsc_gene_1618,Hsc_gene_1862,Hsc_gene_22020,Hsc_gene_7272,Hsc_gene_9210
FALSE	1	127	46	1	GO:0043933	GO:BP	protein-containing complex organization	GO:0016043	Hsc_gene_7348
FALSE	1	182	46	1	GO:0044085	GO:BP	cellular component biogenesis	GO:0071840	Hsc_gene_7348
FALSE	1	2727	46	13	GO:0044237	GO:BP	cellular metabolic process	GO:0008152, GO:0009987	Hsc_gene_14151,Hsc_gene_14153,Hsc_gene_1618,Hsc_gene_17116,Hsc_gene_20483,Hsc_gene_21450,Hsc_gene_22020,Hsc_gene_24744,Hsc_gene_2729,Hsc_gene_2733,Hsc_gene_6112,Hsc_gene_6328,Hsc_gene_9210
FALSE	1	183	46	1	GO:0033036	GO:BP	macromolecule localization	GO:0051179	Hsc_gene_20483
FALSE	1	15	46	1	GO:0032309	GO:BP	icosanoid secretion	GO:0046903, GO:0071715	Hsc_gene_20483
FALSE	1	18	46	1	GO:0006575	GO:BP	cellular modified amino acid metabolic process	GO:0044237, GO:1901564	Hsc_gene_17116
FALSE	1	83	46	1	GO:0003008	GO:BP	system process	GO:0032501	Hsc_gene_14485
FALSE	1	15	46	1	GO:1903963	GO:BP	arachidonate transport	GO:0015909, GO:0071715	Hsc_gene_20483
FALSE	1	1531	46	4	GO:0006139	GO:BP	nucleobase-containing compound metabolic process	GO:0006725, GO:0034641, GO:0044238, GO:0046483, GO:1901360	Hsc_gene_1618,Hsc_gene_22020,Hsc_gene_6328,Hsc_gene_9210
FALSE	1	596	46	1	GO:0006259	GO:BP	DNA metabolic process	GO:0090304	Hsc_gene_1618
FALSE	1	458	46	2	GO:0006351	GO:BP	DNA-templated transcription	GO:0010467, GO:0032774	Hsc_gene_22020,Hsc_gene_9210
FALSE	1	376	46	2	GO:0006355	GO:BP	regulation of DNA-templated transcription	GO:0006351, GO:0010468, GO:2001141	Hsc_gene_22020,Hsc_gene_9210
FALSE	1	668	46	3	GO:0006508	GO:BP	proteolysis	GO:0019538	Hsc_gene_1618,Hsc_gene_1862,Hsc_gene_7272
FALSE	1	27	46	1	GO:0006643	GO:BP	membrane lipid metabolic process	GO:0044255	Hsc_gene_21450
FALSE	1	376	46	2	GO:2001141	GO:BP	regulation of RNA biosynthetic process	GO:0010556, GO:0032774, GO:0051252	Hsc_gene_22020,Hsc_gene_9210
TRUE	2.53884e-05	101	21	8	GO:0005576	GO:CC	extracellular region	GO:0110165	Hsc_gene_13416,Hsc_gene_14452,Hsc_gene_16221,Hsc_gene_19177,Hsc_gene_19185,Hsc_gene_21529,Hsc_gene_7272,Hsc_gene_9957
FALSE	1	2659	21	21	GO:0005575	GO:CC	cellular_component		Hsc_gene_1162,Hsc_gene_13416,Hsc_gene_14452,Hsc_gene_14485,Hsc_gene_15332,Hsc_gene_16221,Hsc_gene_18119,Hsc_gene_19177,Hsc_gene_19185,Hsc_gene_20241,Hsc_gene_21529,Hsc_gene_22920,Hsc_gene_25214,Hsc_gene_25215,Hsc_gene_25238,Hsc_gene_477,Hsc_gene_7272,Hsc_gene_7426,Hsc_gene_7446,Hsc_gene_8544,Hsc_gene_9957
FALSE	1	32	21	1	GO:0005615	GO:CC	extracellular space	GO:0005576, GO:0110165	Hsc_gene_13416
FALSE	1	1549	21	13	GO:0016020	GO:CC	membrane	GO:0110165	Hsc_gene_1162,Hsc_gene_14485,Hsc_gene_15332,Hsc_gene_18119,Hsc_gene_20241,Hsc_gene_22920,Hsc_gene_25214,Hsc_gene_25215,Hsc_gene_25238,Hsc_gene_477,Hsc_gene_7426,Hsc_gene_7446,Hsc_gene_8544
FALSE	1	2539	21	21	GO:0110165	GO:CC	cellular anatomical entity	GO:0005575	Hsc_gene_1162,Hsc_gene_13416,Hsc_gene_14452,Hsc_gene_14485,Hsc_gene_15332,Hsc_gene_16221,Hsc_gene_18119,Hsc_gene_19177,Hsc_gene_19185,Hsc_gene_20241,Hsc_gene_21529,Hsc_gene_22920,Hsc_gene_25214,Hsc_gene_25215,Hsc_gene_25238,Hsc_gene_477,Hsc_gene_7272,Hsc_gene_7426,Hsc_gene_7446,Hsc_gene_8544,Hsc_gene_9957
TRUE	2.95794e-18	104	65	18	GO:0004553	GO:MF	hydrolase activity, hydrolyzing O-glycosyl compounds	GO:0016798	Hsc_gene_11134,Hsc_gene_11740,Hsc_gene_11741,Hsc_gene_11845,Hsc_gene_11846,Hsc_gene_13398,Hsc_gene_14897,Hsc_gene_15468,Hsc_gene_15503,Hsc_gene_15542,Hsc_gene_1668,Hsc_gene_17172,Hsc_gene_21450,Hsc_gene_21537,Hsc_gene_21726,Hsc_gene_21727,Hsc_gene_25603,Hsc_gene_805
TRUE	2.35211e-17	116	65	18	GO:0016798	GO:MF	hydrolase activity, acting on glycosyl bonds	GO:0016787	Hsc_gene_11134,Hsc_gene_11740,Hsc_gene_11741,Hsc_gene_11845,Hsc_gene_11846,Hsc_gene_13398,Hsc_gene_14897,Hsc_gene_15468,Hsc_gene_15503,Hsc_gene_15542,Hsc_gene_1668,Hsc_gene_17172,Hsc_gene_21450,Hsc_gene_21537,Hsc_gene_21726,Hsc_gene_21727,Hsc_gene_25603,Hsc_gene_805
TRUE	0.000354283	1368	65	26	GO:0016787	GO:MF	hydrolase activity	GO:0003824	Hsc_gene_10060,Hsc_gene_1078,Hsc_gene_11134,Hsc_gene_11740,Hsc_gene_11741,Hsc_gene_11845,Hsc_gene_11846,Hsc_gene_13398,Hsc_gene_14897,Hsc_gene_15468,Hsc_gene_15503,Hsc_gene_15542,Hsc_gene_15662,Hsc_gene_1618,Hsc_gene_1668,Hsc_gene_17116,Hsc_gene_17172,Hsc_gene_1862,Hsc_gene_20483,Hsc_gene_21450,Hsc_gene_21537,Hsc_gene_21726,Hsc_gene_21727,Hsc_gene_25603,Hsc_gene_4501,Hsc_gene_805
TRUE	0.000606717	5	65	3	GO:0030247	GO:MF	polysaccharide binding	GO:0030246	Hsc_gene_11134,Hsc_gene_13398,Hsc_gene_25603
TRUE	0.00156986	19	65	4	GO:0030570	GO:MF	pectate lyase activity	GO:0016837	Hsc_gene_14452,Hsc_gene_16221,Hsc_gene_19177,Hsc_gene_19185
TRUE	0.00156986	19	65	4	GO:0016837	GO:MF	carbon-oxygen lyase activity, acting on polysaccharides	GO:0016835	Hsc_gene_14452,Hsc_gene_16221,Hsc_gene_19177,Hsc_gene_19185
TRUE	0.00302146	45	65	5	GO:0016835	GO:MF	carbon-oxygen lyase activity	GO:0016829	Hsc_gene_14452,Hsc_gene_16221,Hsc_gene_19176,Hsc_gene_19177,Hsc_gene_19185
FALSE	0.0864407	3393	65	39	GO:0003824	GO:MF	catalytic activity	GO:0003674	Hsc_gene_10060,Hsc_gene_10680,Hsc_gene_1078,Hsc_gene_11134,Hsc_gene_11740,Hsc_gene_11741,Hsc_gene_11845,Hsc_gene_11846,Hsc_gene_13358,Hsc_gene_13398,Hsc_gene_14452,Hsc_gene_14897,Hsc_gene_15349,Hsc_gene_15468,Hsc_gene_15503,Hsc_gene_15542,Hsc_gene_15662,Hsc_gene_1618,Hsc_gene_16221,Hsc_gene_1668,Hsc_gene_17116,Hsc_gene_17172,Hsc_gene_17860,Hsc_gene_1862,Hsc_gene_19176,Hsc_gene_19177,Hsc_gene_1918…
FALSE	0.110844	24	65	3	GO:0004555	GO:MF	alpha,alpha-trehalase activity	GO:0015927	Hsc_gene_15468,Hsc_gene_15503,Hsc_gene_15542
FALSE	0.110844	24	65	3	GO:0015927	GO:MF	trehalase activity	GO:0004553	Hsc_gene_15468,Hsc_gene_15503,Hsc_gene_15542
FALSE	0.137869	58	65	4	GO:0030246	GO:MF	carbohydrate binding	GO:0005488	Hsc_gene_11134,Hsc_gene_13398,Hsc_gene_25603,Hsc_gene_26341
FALSE	0.168763	105	65	5	GO:0016829	GO:MF	lyase activity	GO:0003824	Hsc_gene_14452,Hsc_gene_16221,Hsc_gene_19176,Hsc_gene_19177,Hsc_gene_19185
FALSE	0.527767	12	65	2	GO:0015926	GO:MF	glucosidase activity	GO:0004553	Hsc_gene_11740,Hsc_gene_11741
FALSE	0.737064	516	65	10	GO:0022857	GO:MF	transmembrane transporter activity	GO:0005215	Hsc_gene_1162,Hsc_gene_15348,Hsc_gene_17406,Hsc_gene_22920,Hsc_gene_25214,Hsc_gene_25215,Hsc_gene_25238,Hsc_gene_477,Hsc_gene_5128,Hsc_gene_7426
FALSE	1	8626	65	65	GO:0003674	GO:MF	molecular_function		Hsc_gene_10060,Hsc_gene_10680,Hsc_gene_1078,Hsc_gene_10855,Hsc_gene_11134,Hsc_gene_1162,Hsc_gene_11740,Hsc_gene_11741,Hsc_gene_11845,Hsc_gene_11846,Hsc_gene_13358,Hsc_gene_13398,Hsc_gene_13416,Hsc_gene_14452,Hsc_gene_14485,Hsc_gene_14897,Hsc_gene_15332,Hsc_gene_15348,Hsc_gene_15349,Hsc_gene_15468,Hsc_gene_15503,Hsc_gene_15542,Hsc_gene_15662,Hsc_gene_15900,Hsc_gene_1618,Hsc_gene_16221,Hsc_gene_166…
FALSE	1	25	65	1	GO:0005272	GO:MF	sodium channel activity	GO:0005261, GO:0015081	Hsc_gene_7426
FALSE	1	5703	65	19	GO:0005488	GO:MF	binding	GO:0003674	Hsc_gene_10060,Hsc_gene_10855,Hsc_gene_11134,Hsc_gene_13358,Hsc_gene_13398,Hsc_gene_15662,Hsc_gene_15900,Hsc_gene_1618,Hsc_gene_19176,Hsc_gene_20926,Hsc_gene_22020,Hsc_gene_25603,Hsc_gene_26008,Hsc_gene_26341,Hsc_gene_3888,Hsc_gene_7272,Hsc_gene_8310,Hsc_gene_9210,Hsc_gene_9957
FALSE	1	72	65	1	GO:0005506	GO:MF	iron ion binding	GO:0046914	Hsc_gene_26008
FALSE	1	18	65	1	GO:0005507	GO:MF	copper ion binding	GO:0046914	Hsc_gene_3888
FALSE	1	176	65	1	GO:0005509	GO:MF	calcium ion binding	GO:0046872	Hsc_gene_8310
FALSE	1	2369	65	2	GO:0005515	GO:MF	protein binding	GO:0005488	Hsc_gene_7272,Hsc_gene_9957
FALSE	1	46	65	1	GO:0005543	GO:MF	phospholipid binding	GO:0008289	Hsc_gene_15900
FALSE	1	24	65	1	GO:0005544	GO:MF	calcium-dependent phospholipid binding	GO:0005543	Hsc_gene_15900
FALSE	1	58	65	2	GO:0008194	GO:MF	UDP-glycosyltransferase activity	GO:0016757	Hsc_gene_17860,Hsc_gene_19784
FALSE	1	615	65	2	GO:0008233	GO:MF	peptidase activity	GO:0016787, GO:0140096	Hsc_gene_1618,Hsc_gene_1862
FALSE	1	114	65	1	GO:0008234	GO:MF	cysteine-type peptidase activity	GO:0008233	Hsc_gene_1862
FALSE	1	688	65	7	GO:0008270	GO:MF	zinc ion binding	GO:0046914	Hsc_gene_10060,Hsc_gene_13358,Hsc_gene_15662,Hsc_gene_1618,Hsc_gene_19176,Hsc_gene_22020,Hsc_gene_9210
FALSE	1	97	65	2	GO:0008289	GO:MF	lipid binding	GO:0005488	Hsc_gene_10855,Hsc_gene_15900
FALSE	1	204	65	3	GO:0008324	GO:MF	monoatomic cation transmembrane transporter activity	GO:0015075	Hsc_gene_25214,Hsc_gene_25215,Hsc_gene_7426
FALSE	1	17	65	2	GO:0008374	GO:MF	O-acyltransferase activity	GO:0016747	Hsc_gene_10680,Hsc_gene_4223
FALSE	1	28	65	1	GO:0008509	GO:MF	monoatomic anion transmembrane transporter activity	GO:0015075	Hsc_gene_5128
FALSE	1	298	65	4	GO:0015075	GO:MF	monoatomic ion transmembrane transporter activity	GO:0022857	Hsc_gene_25214,Hsc_gene_25215,Hsc_gene_5128,Hsc_gene_7426
FALSE	1	62	65	2	GO:0015079	GO:MF	potassium ion transmembrane transporter activity	GO:0046873, GO:1901702	Hsc_gene_25214,Hsc_gene_25215
FALSE	1	34	65	1	GO:0015081	GO:MF	sodium ion transmembrane transporter activity	GO:0046873, GO:1901702	Hsc_gene_7426
FALSE	1	32	65	1	GO:0015103	GO:MF	inorganic anion transmembrane transporter activity	GO:0015318	Hsc_gene_5128
FALSE	1	24	65	1	GO:0015108	GO:MF	chloride transmembrane transporter activity	GO:0008509, GO:0015103, GO:1901702	Hsc_gene_5128
FALSE	1	216	65	4	GO:0015267	GO:MF	channel activity	GO:0022803	Hsc_gene_25214,Hsc_gene_25215,Hsc_gene_5128,Hsc_gene_7426
FALSE	1	209	65	4	GO:0015318	GO:MF	inorganic molecular entity transmembrane transporter activity	GO:0022857	Hsc_gene_25214,Hsc_gene_25215,Hsc_gene_5128,Hsc_gene_7426
FALSE	1	24	65	1	GO:0016209	GO:MF	antioxidant activity	GO:0003674	Hsc_gene_15349
FALSE	1	38	65	1	GO:0016298	GO:MF	lipase activity	GO:0016788	Hsc_gene_20483
FALSE	1	58	65	2	GO:0005267	GO:MF	potassium channel activity	GO:0005261, GO:0015079	Hsc_gene_25214,Hsc_gene_25215
FALSE	1	376	65	3	GO:0016491	GO:MF	oxidoreductase activity	GO:0003824	Hsc_gene_13358,Hsc_gene_15349,Hsc_gene_26008
FALSE	1	116	65	3	GO:0005261	GO:MF	monoatomic cation channel activity	GO:0005216, GO:0008324	Hsc_gene_25214,Hsc_gene_25215,Hsc_gene_7426
FALSE	1	14	65	1	GO:0005253	GO:MF	monoatomic anion channel activity	GO:0005216, GO:0008509	Hsc_gene_5128
FALSE	1	1760	65	3	GO:0003676	GO:MF	nucleic acid binding	GO:0097159, GO:1901363	Hsc_gene_1618,Hsc_gene_22020,Hsc_gene_9210
FALSE	1	576	65	2	GO:0003677	GO:MF	DNA binding	GO:0003676	Hsc_gene_22020,Hsc_gene_9210
FALSE	1	236	65	2	GO:0003700	GO:MF	DNA-binding transcription factor activity	GO:0140110	Hsc_gene_22020,Hsc_gene_9210
FALSE	1	1	65	1	GO:0003933	GO:MF	GTP cyclohydrolase activity	GO:0019238	Hsc_gene_17116
FALSE	1	1	65	1	GO:0003934	GO:MF	GTP cyclohydrolase I activity	GO:0003933	Hsc_gene_17116
FALSE	1	14	65	1	GO:0004089	GO:MF	carbonate dehydratase activity	GO:0016836	Hsc_gene_19176
FALSE	1	447	65	1	GO:0004175	GO:MF	endopeptidase activity	GO:0008233	Hsc_gene_1618
FALSE	1	143	65	1	GO:0004190	GO:MF	aspartic-type endopeptidase activity	GO:0004175, GO:0070001	Hsc_gene_1618
FALSE	1	6	65	1	GO:0004348	GO:MF	glucosylceramidase activity	GO:0004553	Hsc_gene_21450
FALSE	1	64	65	1	GO:0004497	GO:MF	monooxygenase activity	GO:0016491	Hsc_gene_26008
FALSE	1	22	65	1	GO:0004601	GO:MF	peroxidase activity	GO:0016209, GO:0016684	Hsc_gene_15349
FALSE	1	4	65	1	GO:0004602	GO:MF	glutathione peroxidase activity	GO:0004601	Hsc_gene_15349
FALSE	1	37	65	1	GO:0004620	GO:MF	phospholipase activity	GO:0016298	Hsc_gene_20483
FALSE	1	23	65	1	GO:0004623	GO:MF	phospholipase A2 activity	GO:0004620, GO:0052689	Hsc_gene_20483
FALSE	1	3	65	1	GO:0004731	GO:MF	purine-nucleoside phosphorylase activity	GO:0016763	Hsc_gene_6328
FALSE	1	74	65	2	GO:0004857	GO:MF	enzyme inhibitor activity	GO:0030234, GO:0140678	Hsc_gene_13416,Hsc_gene_21529
FALSE	1	66	65	2	GO:0004866	GO:MF	endopeptidase inhibitor activity	GO:0030414, GO:0061135	Hsc_gene_13416,Hsc_gene_21529
FALSE	1	59	65	2	GO:0004867	GO:MF	serine-type endopeptidase inhibitor activity	GO:0004866	Hsc_gene_13416,Hsc_gene_21529
FALSE	1	457	65	3	GO:0004888	GO:MF	transmembrane signaling receptor activity	GO:0038023	Hsc_gene_14485,Hsc_gene_15332,Hsc_gene_20241
FALSE	1	342	65	2	GO:0004930	GO:MF	G protein-coupled receptor activity	GO:0004888	Hsc_gene_15332,Hsc_gene_20241
FALSE	1	26	65	1	GO:0005102	GO:MF	signaling receptor binding	GO:0005515	Hsc_gene_9957
FALSE	1	7	65	1	GO:0005179	GO:MF	hormone activity	GO:0048018	Hsc_gene_9957
FALSE	1	322	65	1	GO:0005198	GO:MF	structural molecule activity	GO:0003674	Hsc_gene_19933
FALSE	1	550	65	10	GO:0005215	GO:MF	transporter activity	GO:0003674	Hsc_gene_1162,Hsc_gene_15348,Hsc_gene_17406,Hsc_gene_22920,Hsc_gene_25214,Hsc_gene_25215,Hsc_gene_25238,Hsc_gene_477,Hsc_gene_5128,Hsc_gene_7426
FALSE	1	204	65	4	GO:0005216	GO:MF	monoatomic ion channel activity	GO:0015075, GO:0015267	Hsc_gene_25214,Hsc_gene_25215,Hsc_gene_5128,Hsc_gene_7426
FALSE	1	13	65	1	GO:0005254	GO:MF	chloride channel activity	GO:0005253, GO:0015108	Hsc_gene_5128
FALSE	1	22	65	1	GO:0016684	GO:MF	oxidoreductase activity, acting on peroxide as acceptor	GO:0016491	Hsc_gene_15349
FALSE	1	78	65	1	GO:0016705	GO:MF	oxidoreductase activity, acting on paired donors, with incorporation or reduction of molecular oxygen	GO:0016491	Hsc_gene_26008
FALSE	1	1142	65	5	GO:0016740	GO:MF	transferase activity	GO:0003824	Hsc_gene_10680,Hsc_gene_17860,Hsc_gene_19784,Hsc_gene_4223,Hsc_gene_6328
FALSE	1	462	65	3	GO:0060089	GO:MF	molecular transducer activity	GO:0003674	Hsc_gene_14485,Hsc_gene_15332,Hsc_gene_20241
FALSE	1	71	65	2	GO:0061134	GO:MF	peptidase regulator activity	GO:0030234	Hsc_gene_13416,Hsc_gene_21529
FALSE	1	66	65	2	GO:0061135	GO:MF	endopeptidase regulator activity	GO:0061134	Hsc_gene_13416,Hsc_gene_21529
FALSE	1	143	65	1	GO:0070001	GO:MF	aspartic-type peptidase activity	GO:0008233	Hsc_gene_1618
FALSE	1	4	65	1	GO:0090482	GO:MF	vitamin transmembrane transporter activity	GO:0022857	Hsc_gene_477
FALSE	1	2978	65	5	GO:0097159	GO:MF	organic cyclic compound binding	GO:0005488	Hsc_gene_1618,Hsc_gene_20926,Hsc_gene_22020,Hsc_gene_26008,Hsc_gene_9210
FALSE	1	1	65	1	GO:0098599	GO:MF	palmitoyl hydrolase activity	GO:0016787	Hsc_gene_4501
FALSE	1	214	65	3	GO:0098772	GO:MF	molecular function regulator activity	GO:0003674	Hsc_gene_13416,Hsc_gene_21529,Hsc_gene_9957
FALSE	1	1223	65	2	GO:0140096	GO:MF	catalytic activity, acting on a protein	GO:0003824	Hsc_gene_1618,Hsc_gene_1862
FALSE	1	270	65	2	GO:0140110	GO:MF	transcription regulator activity	GO:0003674	Hsc_gene_22020,Hsc_gene_9210
FALSE	1	60	65	1	GO:0140677	GO:MF	molecular function activator activity	GO:0098772	Hsc_gene_9957
FALSE	1	75	65	2	GO:0140678	GO:MF	molecular function inhibitor activity	GO:0098772	Hsc_gene_13416,Hsc_gene_21529
FALSE	1	2976	65	5	GO:1901363	GO:MF	heterocyclic compound binding	GO:0005488	Hsc_gene_1618,Hsc_gene_20926,Hsc_gene_22020,Hsc_gene_26008,Hsc_gene_9210
FALSE	1	145	65	4	GO:1901702	GO:MF	salt transmembrane transporter activity	GO:0022857	Hsc_gene_25214,Hsc_gene_25215,Hsc_gene_5128,Hsc_gene_7426
FALSE	1	37	65	1	GO:0052689	GO:MF	carboxylic ester hydrolase activity	GO:0016788	Hsc_gene_20483
FALSE	1	15	65	1	GO:0048018	GO:MF	receptor ligand activity	GO:0005102, GO:0030546	Hsc_gene_9957
FALSE	1	792	65	9	GO:0046914	GO:MF	transition metal ion binding	GO:0046872	Hsc_gene_10060,Hsc_gene_13358,Hsc_gene_15662,Hsc_gene_1618,Hsc_gene_19176,Hsc_gene_22020,Hsc_gene_26008,Hsc_gene_3888,Hsc_gene_9210
FALSE	1	111	65	2	GO:0046906	GO:MF	tetrapyrrole binding	GO:0097159, GO:1901363	Hsc_gene_20926,Hsc_gene_26008
FALSE	1	184	65	2	GO:0016746	GO:MF	acyltransferase activity	GO:0016740	Hsc_gene_10680,Hsc_gene_4223
FALSE	1	93	65	2	GO:0016747	GO:MF	acyltransferase activity, transferring groups other than amino-acyl groups	GO:0016746	Hsc_gene_10680,Hsc_gene_4223
FALSE	1	177	65	3	GO:0016757	GO:MF	glycosyltransferase activity	GO:0016740	Hsc_gene_17860,Hsc_gene_19784,Hsc_gene_6328
FALSE	1	11	65	1	GO:0016763	GO:MF	pentosyltransferase activity	GO:0016757	Hsc_gene_6328
FALSE	1	237	65	1	GO:0016788	GO:MF	hydrolase activity, acting on ester bonds	GO:0016787	Hsc_gene_20483
FALSE	1	36	65	1	GO:0016810	GO:MF	hydrolase activity, acting on carbon-nitrogen (but not peptide) bonds	GO:0016787	Hsc_gene_17116
FALSE	1	8	65	1	GO:0016814	GO:MF	hydrolase activity, acting on carbon-nitrogen (but not peptide) bonds, in cyclic amidines	GO:0016810	Hsc_gene_17116
FALSE	1	25	65	1	GO:0016836	GO:MF	hydro-lyase activity	GO:0016835	Hsc_gene_19176
FALSE	1	2	65	1	GO:0019238	GO:MF	cyclohydrolase activity	GO:0016814	Hsc_gene_17116
FALSE	1	31	65	1	GO:0019825	GO:MF	oxygen binding	GO:0036094	Hsc_gene_20926
FALSE	1	111	65	2	GO:0020037	GO:MF	heme binding	GO:0046906	Hsc_gene_20926,Hsc_gene_26008
FALSE	1	216	65	4	GO:0022803	GO:MF	passive transmembrane transporter activity	GO:0022857	Hsc_gene_25214,Hsc_gene_25215,Hsc_gene_5128,Hsc_gene_7426
FALSE	1	170	65	3	GO:0022890	GO:MF	inorganic cation transmembrane transporter activity	GO:0015318	Hsc_gene_25214,Hsc_gene_25215,Hsc_gene_7426
FALSE	1	68	65	2	GO:0030414	GO:MF	peptidase inhibitor activity	GO:0004857, GO:0061134	Hsc_gene_13416,Hsc_gene_21529
FALSE	1	15	65	1	GO:0030545	GO:MF	signaling receptor regulator activity	GO:0098772	Hsc_gene_9957
FALSE	1	15	65	1	GO:0030546	GO:MF	signaling receptor activator activity	GO:0030545, GO:0140677	Hsc_gene_9957
FALSE	1	1345	65	1	GO:0036094	GO:MF	small molecule binding	GO:0005488	Hsc_gene_20926
FALSE	1	462	65	3	GO:0038023	GO:MF	signaling receptor activity	GO:0060089	Hsc_gene_14485,Hsc_gene_15332,Hsc_gene_20241
FALSE	1	94	65	1	GO:0042302	GO:MF	structural constituent of cuticle	GO:0005198	Hsc_gene_19933
FALSE	1	2233	65	10	GO:0043167	GO:MF	ion binding	GO:0005488	Hsc_gene_10060,Hsc_gene_13358,Hsc_gene_15662,Hsc_gene_1618,Hsc_gene_19176,Hsc_gene_22020,Hsc_gene_26008,Hsc_gene_3888,Hsc_gene_8310,Hsc_gene_9210
FALSE	1	1093	65	10	GO:0043169	GO:MF	cation binding	GO:0043167	Hsc_gene_10060,Hsc_gene_13358,Hsc_gene_15662,Hsc_gene_1618,Hsc_gene_19176,Hsc_gene_22020,Hsc_gene_26008,Hsc_gene_3888,Hsc_gene_8310,Hsc_gene_9210
FALSE	1	142	65	2	GO:0043565	GO:MF	sequence-specific DNA binding	GO:0003677	Hsc_gene_22020,Hsc_gene_9210
FALSE	1	1	65	1	GO:0046558	GO:MF	arabinan endo-1,5-alpha-L-arabinosidase activity	GO:0004553	Hsc_gene_14897
FALSE	1	1081	65	10	GO:0046872	GO:MF	metal ion binding	GO:0043169	Hsc_gene_10060,Hsc_gene_13358,Hsc_gene_15662,Hsc_gene_1618,Hsc_gene_19176,Hsc_gene_22020,Hsc_gene_26008,Hsc_gene_3888,Hsc_gene_8310,Hsc_gene_9210
FALSE	1	134	65	3	GO:0046873	GO:MF	metal ion transmembrane transporter activity	GO:0008324, GO:0022890	Hsc_gene_25214,Hsc_gene_25215,Hsc_gene_7426
FALSE	1	190	65	2	GO:0030234	GO:MF	enzyme regulator activity	GO:0098772	Hsc_gene_13416,Hsc_gene_21529
