# Supplementary material for: The SUbventral-Gland Regulator (SUGR-1) of nematode virulence
Source: Proc Natl Acad Sci U S A. 2025 Mar 10;122(11):e2415861122. doi: 10.1073/pnas.2415861122 (PMC11929438; doi:10.1073/pnas.2415861122)
Supplement: Supplementary file 3 — Dataset S02 (XLSX) [file pnas.2415861122.sd02.xlsx]

## Sheet: Sheet1
Dataset S3. Oligonucleotides used in this study.
Gene ID	Forwad primer 5' to 3'	Reverse primer 5' to 3'
Primers used for qPCR in Heterodera schachtii
Hsc_gene_14352 (sugr1)	CCGACGGATGAGGCGGAAA	CGCCGACTCCTCAGCATGTTCG
Hsc_gene_6993	ACACTCACTTATGAGGCCG	GCGTCTCCGCCAATTT
Hsc_gene_2491	TATCAGCCAAAAAGGAAATATTTGT	AATGGCCCTTTTCAAATCATA
Primers used for qPCR in Heterodera glycines
Hetgly00282 (Hg sugr)	GCCAAAAGCTGAAATGATCCC	CACACGTACGGTATCTGCAG
Hetgly05367 – expansin	ATCTTCATCATGCATGGGCT	TCGTCCAACATGTACTGTTTGTC
Hetgly08289 – beta 1-4- endoglucanase	ACAAGGCGATTGAATTCTTCAC	GACTGGACGCATAGAAGTGG
Hetgly20776 – pectate lyase	AGTACAGTTTCACGGTCACAG	GCCACATCACCATAATTCTCGT
Hetgly14426 – arabino galactan	GATTTCCACTACAGCGACTC	ATCTCATTACCAACCTGAACCC
Hg-GAPDH (CA939315.1)	TGCCGTCTGGTCGATCTGA	CTTTTGCGCGTCGTCTTTC
dsRNAi primers with added T7 site (cataatacgactcactatagggaga) for transcription
Hetgly00282_dsRNA	cataatacgactcactatagggagaCTGTTGGCTTTGTTCCGCTC	cataatacgactcactatagggagaAGCATGCGTATCGTTCGGAT
GFP_dsRNA	cataatacgactcactatagggagaAGGACGACGGCAACTACAAG	cataatacgactcactatagggagaTGTTCTGCTGGTAGTGGTCG
Primers used to clone full length promoters in Yeast-One-Hybrd (Y1H)screen
Hsc_gene_13352	AAAAGCTTGAATTCGGGGGTGGCGTTGGGATTATT	GATCCCCGGGTACCGTGCTTGTCGCGGTAGTCTTT
Hsc_gene_16818	AAAAGCTTGAATTCGATGCCAAACAGAAGCTGTGC	GATCCCCGGGTACCGGGGCTTGTTACCATTTCCGC
Hsc_gene_18114	AAAAGCTTGAATTCGTTGAAACCCGGTATGGTCGG	GATCCCCGGGTACCGGCCGCTTTCACTCGACTTTG
Hsc_gene_10855	AAAAGCTTGAATTCGTGATGGACCATTGCGCTTAA	GATCCCCGGGTACCGTGTTGCTGTTTCTGTTGTTTTCTG
Hsc_gene_19185	AAAAGCTTGAATTCGTTTGAAGAGGACGGCGACAA	GATCCCCGGGTACCGCGCCAATTTGCCAATGCCTT
Hsc_gene_2729	AAAAGCTTGAATTCGTCGACACTTCAGCACCTGAT	GATCCCCGGGTACCGAGCAGGCTCATCTTGATCCG
Hsc_gene_17860	AAAAGCTTGAATTCGCCTGCTGCCGGGTTCTAATT	GATCCCCGGGTACCGTTCTTGTACCGTAGCCGTGT
Hsc_gene_14352 (sugr1)	AAAAGCTTGAATTCGGGCATTGGACCAAGAACACTTCG	GATCCCCGGGTACCGAGACAATCCGCCACAGATCAGAC
Hsc_gene_22020 (satfa)	AAAAGCTTGAATTCGTCATCAACGAAATTGCGCGG	GATCCCCGGGTACCGGCAACAACGCGACGAAAGAA
Hsc_gene_9210 (satfb)	AAAAGCTTGAATTCGTTTGAATTCGCTCGCACTCC	GATCCCCGGGTACCGTTTAACGTCGCACTCTCCGG
Primers used to cut out promoter halves from the Y1H bait plasmids (proximal (b) and distal (a) halves)
Hsc_gene_13352 a	GATACAATTTTAATTTGCTATTTCGCGGTACCCGGGGATCTG	CAGATCCCCGGGTACCGCGAAATAGCAAATTAAAATTGTATC
Hsc_gene_16818 a	TCAACTCGGCAATTCCGGTACCCGGGGATC	GATCCCCGGGTACCGGAATTGCCGAGTTGA
Hsc_gene_18114 a	TCATAATTAATTTTAACAACAAACAAAAGTTCGGTACCCGGGGATCTG	CAGATCCCCGGGTACCGAACTTTTGTTTGTTGTTAAAATTAATTATGA
Hsc_gene_10855 a	TTGAAGTTTATTGCCCCGGTACCCGGGGATCT	AGATCCCCGGGTACCGGGGCAATAAACTTCAA
Hsc_gene_19185 a	CTTTTGGGCAATGGCCGGTACCCGGGGATC	GATCCCCGGGTACCGGCCATTGCCCAAAAG
Hsc_gene_2729 a	GCTGTGTTTTGTTTCAGCGGTACCCGGGGATC	GATCCCCGGGTACCGCTGAAACAAAACACAGC
Hsc_gene_17860 a	GTCCCGTACACCCGGTACCCGGGG	CCCCGGGTACCGGGTGTACGGGAC
Hsc_gene_14352 (sugr1) a	GCATTGCCGAAAATATATTAGCGGTACCCGGGGATCTG	CAGATCCCCGGGTACCGCTAATATATTTTCGGCAATGC
Hsc_gene_22020 (satfa) a	CACTTTTCTGAATTCATCCCGGTACCCGGGGATC	GATCCCCGGGTACCGGGATGAATTCAGAAAAGTG
Hsc_gene_9210 (satfb) a	TTTTATTTATAGCTTGATCCGGTACCCGGGGATCTGTC	GACAGATCCCCGGGTACCGGATCAAGCTATAAATAAAA
Hsc_gene_13352 b	GATGAATTGAAAAGCTTGAATTCGGAGCCCTTTATCATCTAAAATCCC	GGGATTTTAGATGATAAAGGGCTCCGAATTCAAGCTTTTCAATTCATC
Hsc_gene_16818 b	TGAATTGAAAAGCTTGAATTCGTTAAATGGCATTTCGAGAGGGG	CCCCTCTCGAAATGCCATTTAACGAATTCAAGCTTTTCAATTCA
Hsc_gene_18114 b	TGATGAATTGAAAAGCTTGAATTCGACGTGGCAGTAATAATTTGATGG	CCATCAAATTATTACTGCCACGTCGAATTCAAGCTTTTCAATTCATCA
Hsc_gene_10855 b	GAATTGAAAAGCTTGAATTCGTGCCTTGTGCTAAGTGCCAAC	GTTGGCACTTAGCACAAGGCACGAATTCAAGCTTTTCAATTC
Hsc_gene_19185 b	GAATTGAAAAGCTTGAATTCGTGGCCAAAAGCGACGAG	CTCGTCGCTTTTGGCCACGAATTCAAGCTTTTCAATTC
Hsc_gene_2729 b	GAATTGAAAAGCTTGAATTCGTGAGCTTCAGCTTCACTCCTC	GAGGAGTGAAGCTGAAGCTCACGAATTCAAGCTTTTCAATTC
Hsc_gene_17860 b	GATGAATTGAAAAGCTTGAATTCGCTCTACTTTATACAAGTGATGTGT	ACACATCACTTGTATAAAGTAGAGCGAATTCAAGCTTTTCAATTCATC
Hsc_gene_14352 (sugr1) b	GAATTGAAAAGCTTGAATTCGTAGTGACGATGAGTGTGAGCG	CGCTCACACTCATCGTCACTACGAATTCAAGCTTTTCAATTC
Hsc_gene_22020 (satfa) b	GATGAATTGAAAAGCTTGAATTCGTTCTGTTTCTCCTCGATAGAACAA	TTGTTCTATCGAGGAGAAACAGAACGAATTCAAGCTTTTCAATTCATC
Hsc_gene_9210 (satfb) b	GATGAATTGAAAAGCTTGAATTCGATAGCTTGATCACTAGCACTTTTT	AAAAAGTGCTAGTGATCAAGCTATCGAATTCAAGCTTTTCAATTCATC
Primers used to clone transcription factors
Hsc_gene_14352 (sugr)	AAAAAGAGGGTGGGCCAAAAGCTGAGCTGATCCC	TTGACCAAACCTCTGTCATTCGTAGCCATTCAAAAGC
Hsc_gene_22020 (satfa)	AAAAAAGAGGGTGGGATGCTGGCACCAAAAAAACCCC	TTGACCAAACCTCTGTCATTTTCCATGCCATTCTTTCTCT
Hsc_gene_9210 (satfb)	AAAAAAGAGGGTGGGATGATTGAGCCTAATTCTGTCGAA	TTGACCAAACCTCTGCTAATATGGGAACAATTGGTGCGA
Primers used to linearise plasmids
pDEST22	CAGAGGTTTGGTCAAGTCTCC	CCCACCCTCTTTTTTTGGG
pAbAi:bait	TTTTCTGTCTTCGAAGAGTAAA	TTTGCTGACATTGGTAATACA
Primers used during in situ hybridisation of SUGR1 regulated genes
Hsc_15468	TGAAATTTCCTTTGACGCAAC	GGCACACATCCTTTGGAATC
Hsc_gene_11134	AATATTACAGCGGCGGAGTG	GGCACCGTAGAAGGTGAAAA
Hsc_gene_13352	TTTCACTGGCATTTTTGTCG	GCCGTAAATGTCGACAACCT
Hsc_gene_1668	AAACGGCTTCTCCATCATTG	GGCACTTGATGTGATCGTGT
Hsc_gene_18118	CGAACCCAAACCATTTTCTC	GATGGTGACTCTTCGGTGGT
Hsc_gene_21727	TCAATGTCAAGCTGGTGGAG	AAGCCACCATATTGCCAGAC
dsRNA sequences for sugr1/gfp silencing
Gene ID	dsRNA
Hsc_gene_14352 (sugr1)	GCACCUUUUUUCUCUGUUGGAUUUGUUCCGAUCGAUCCCGGCAUUUUGCACUGUCGACCUGGAUGAUCAAGUGCGAUUGGCUAAUUAUGUUGGAAGUGCUGUCUAUUUAAUGUCGACUAAUUUUCAUUUAAACAUUGUGAAUUUUGAUUCGGAAAAAGAGUUUGAACUCUCGAAAUUUAUGAUCAGUGCAAAUCUGUGCCUGGAGGAGUUUCUGUUGCUCAGAGCCAUUGUGAUAUGCCAUUCAAGCGUUUCAAAUCUUUCACAAAAUGCCAAAUCGCUACUUCAAUUUGAAUCCGAACGAUACGCAUGCUGUUUAAUGCAUUUUUUGCGUUUAAAGCAUGGAAAUGAGAAGGGACUGAUUCGAUAUACGGAAGUCAUUUAUUUGGCUGAGCAAUUGUU…
gfp	UUCAAUGCUUUUCAAGAUACCCAGAUCAUAUGAAGCGGCACGACUUCUUCAAGAGCGCCAUGCCUGAGGGAUACGUGCAGGAGAGGACCAUCUUCUUCAAGGACGACGGGAACUACAAGACACGUGCUGAAGUCAAGUUUGAGGGAGACACCCUCGUCAACAGGAUCGAGCUUAAGGGAAUCGAUUUCAAGGAGGACGGAAACAUCCUCGGCCACAAGUUGGAAUACAACUACAACUCCCACAACGUAUACAUCAUGGCAGACAAACAAAAGAAUGGAAUCAAAGUUAACUUCAAAAUUAGACACAACAUUGAAGAUGGAAGCGUUCAACUAGCAGACCAUUAUCAACAAAAUACUCCAAUUGGCGAUGGCCCUGUCCUUUUACCAGACAACCAUUACC…
Promoter sequences used to predict AlphaFold3 models
Promoter region	DNA sequence
Hsc_gene_805_site1	CATCCGCAATCTGAACAATCAAAATGTTT
Hsc_gene_6827_site1	GCTTAATTTGCTGAACAAATGCATTTTTG
Hsc_gene_9274_site1	CATTGAATGGCTGAACAAACAGAAAATTG
Hsc_gene_9775_site1	TCAGCCAATGCTGAACAAATTTATTTGTT
Hsc_gene_11741_site1	TAAAATGCAACTGAACAAATATAAAAATT
Hsc_gene_11845_site1	CATCCGCAAGCTGAACAATCAAAATGTTT
Hsc_gene_11846_site1	TCACAGTAAGCTGAACAAACAAAAATTTA
Hsc_gene_11846_site2	CATCCGTAAGCTGAACAATCAAAATGTTA
Hsc_gene_21726_site1	TCACAGTAAGCTGAACAAACAAAATTTAG
Hsc_gene_21726_site2	CATCCGTAAGCTGAACAATCAAAATGTTT
Hsc_gene_21727_site1	TAATAGTAAGCTGAACAATCAAAAAATTA
Hsc_gene_21727_site2	CATCCGTAAGCTGAACAATCAAAATGGTT
Hsc_gene_22759_site1	AGCGACGAAAATTGTTCAGATTTCTTAAA
Hsc_gene_24272_site1	CATCATTTTGCTGAACAAAATGCTTTGTG
Hsc_gene_15780_site1	CAACAAACTGCTGAACAAAGTTACGCACT
Hsc_gene_21726_site1_mutate1	TCACAGTAAGATGAACAAACAAAATTTAG
Hsc_gene_21726_site1_mutate2	TCACAGTAAGCGGAACAAACAAAATTTAG
Hsc_gene_21726_site1_mutate3	TCACAGTAAGCTTAACAAACAAAATTTAG
Hsc_gene_21726_site1_mutate4	TCACAGTAAGCTGCACAAACAAAATTTAG
Hsc_gene_21726_site1_mutate5	TCACAGTAAGCTGACCAAACAAAATTTAG
Hsc_gene_21726_site1_mutate6	TCACAGTAAGCTGAAAAAACAAAATTTAG
Hsc_gene_21726_site1_mutate7	TCACAGTAAGCTGAACCAACAAAATTTAG
Hsc_gene_21726_site1_mutate8	TCACAGTAAGCTGAACACACAAAATTTAG
Hsc_gene_21726_site1_mutate9	TCACAGTAAGCTGAACAACCAAAATTTAG
Hsc_gene_10009_random1	TCAATGAAATATTTTTTCTTACTTACATT
Hsc_gene_12997_random2	TAAATCTGAGCATAACTTAAAACTCTCTA
Hsc_gene_6211_random3	TTTCAAAAAGTATAATGCATGCCTGTGTT
Hsc_gene_4190_random4	CGCAAAATATGCTAATTTTGCCGTTGACT
Hsc_gene_5404_random5	TCAAAATTCAACGAGACCTATGCCCTATA
Hsc_gene_16009_random6	TCAGGGGTTGGGAAACGCACTTGTCCGAG
Hsc_gene_17131_random7	TTAATTTAATTTATTTGTTTAACATTAAT
Hsc_gene_18954_random8	TATTTAATAAATTTTAATGGCATTCTCCG
Hsc_gene_24258_random9	ATGTCATATGACAATTCTGATGTCATATT
Hsc_gene_14491_random10	TTTATAATTTAAAAATTTAAAAAACTTTA
Hsc_gene_22036_random11	AGATTTATAGAAGACGTTATTATATAGTT
Hsc_gene_3351_random12	CACCCCTTAACTTCCCCTCTTTCCCCCGG
HSc_gene_15123_random13	GTTTAAGTACGAATTGGCTTTTAACGTTT
Hsc_gene_26536_random14	CGAGAGAGTAATGGTCATTTTTCCGGGCG
Hsc_gene_24066_random15	AAAAAATATTACTCGAATCACAAACTTTT
