# Supplementary material for: The SUbventral-Gland Regulator (SUGR-1) of nematode virulence
Source: Proc Natl Acad Sci U S A. 2025 Mar 10;122(11):e2415861122. doi: 10.1073/pnas.2415861122 (PMC11929438; doi:10.1073/pnas.2415861122)
Supplement: Supplementary file 4 — Dataset S03 (XLSX) [file pnas.2415861122.sd03.xlsx]

## Sheet: Sheet 1
Dataset S2. GO term present in HgSUGR-acivated genes
significant	p_value	term_size	query_size	intersection_size	term_id	source	term_name	parents	intersection
FALSE	0.0667875	51	14	3	GO:0007155	GO:BP	cell adhesion	GO:0009987	Hetgly18149,Hetgly16060,Hetgly02035
FALSE	0.342904	23	14	2	GO:0098742	GO:BP	cell-cell adhesion via plasma-membrane adhesion molecules	GO:0098609	Hetgly18149,Hetgly02035
FALSE	0.342904	23	14	2	GO:0007156	GO:BP	homophilic cell adhesion via plasma membrane adhesion molecules	GO:0098742	Hetgly18149,Hetgly02035
FALSE	0.373459	24	14	2	GO:0098609	GO:BP	cell-cell adhesion	GO:0007155	Hetgly18149,Hetgly02035
FALSE	1	64	14	1	GO:0007010	GO:BP	cytoskeleton organization	GO:0006996	Hetgly17323
FALSE	1	508	14	3	GO:0007154	GO:BP	cell communication	GO:0009987	Hetgly10451,Hetgly10498,Hetgly11695
FALSE	1	5	14	1	GO:0007160	GO:BP	cell-matrix adhesion	GO:0031589	Hetgly16060
FALSE	1	492	14	3	GO:0007165	GO:BP	signal transduction	GO:0007154, GO:0009987, GO:0023052, GO:0050794, GO:0051716	Hetgly10451,Hetgly10498,Hetgly11695
FALSE	1	187	14	1	GO:0006996	GO:BP	organelle organization	GO:0016043	Hetgly17323
FALSE	1	76	14	1	GO:0007606	GO:BP	sensory perception of chemical stimulus	GO:0007600	Hetgly14942
FALSE	1	4839	14	14	GO:0008150	GO:BP	biological_process		Hetgly10451,Hetgly10498,Hetgly08429,Hetgly08589,Hetgly18149,Hetgly14942,Hetgly04883,Hetgly17323,Hetgly16060,Hetgly12478,Hetgly11695,Hetgly08640,Hetgly02035,Hetgly11810
FALSE	1	3302	14	4	GO:0008152	GO:BP	metabolic process	GO:0008150	Hetgly08429,Hetgly08589,Hetgly08640,Hetgly11810
FALSE	1	271	14	1	GO:0009056	GO:BP	catabolic process	GO:0008152	Hetgly08429
FALSE	1	174	14	1	GO:0009057	GO:BP	macromolecule catabolic process	GO:0043170, GO:1901575	Hetgly08429
FALSE	1	4	14	1	GO:0009081	GO:BP	branched-chain amino acid metabolic process	GO:0006520	Hetgly08640
FALSE	1	235	14	2	GO:0007186	GO:BP	G protein-coupled receptor signaling pathway	GO:0007165	Hetgly10451,Hetgly10498
FALSE	1	80	14	1	GO:0007600	GO:BP	sensory perception	GO:0050877	Hetgly14942
FALSE	1	296	14	1	GO:0006811	GO:BP	monoatomic ion transport	GO:0006810	Hetgly04883
FALSE	1	829	14	2	GO:0006810	GO:BP	transport	GO:0051234	Hetgly04883,Hetgly12478
FALSE	1	2834	14	3	GO:0006807	GO:BP	nitrogen compound metabolic process	GO:0008152	Hetgly08429,Hetgly08640,Hetgly11810
FALSE	1	605	14	1	GO:0006796	GO:BP	phosphate-containing compound metabolic process	GO:0006793	Hetgly08589
FALSE	1	606	14	1	GO:0006793	GO:BP	phosphorus metabolic process	GO:0044237	Hetgly08589
FALSE	1	57	14	1	GO:0006650	GO:BP	glycerophospholipid metabolic process	GO:0006644, GO:0046486	Hetgly08589
FALSE	1	89	14	1	GO:0006644	GO:BP	phospholipid metabolic process	GO:0006796, GO:0019637, GO:0044255	Hetgly08589
FALSE	1	216	14	1	GO:0006629	GO:BP	lipid metabolic process	GO:0044238, GO:0071704	Hetgly08589
FALSE	1	122	14	1	GO:0006520	GO:BP	amino acid metabolic process	GO:0019752, GO:0044238, GO:1901564	Hetgly08640
FALSE	1	3	14	1	GO:0006516	GO:BP	glycoprotein catabolic process	GO:0009100, GO:0030163, GO:1901136	Hetgly08429
FALSE	1	572	14	1	GO:0006508	GO:BP	proteolysis	GO:0019538	Hetgly11810
FALSE	1	190	14	1	GO:0006082	GO:BP	organic acid metabolic process	GO:0044237, GO:0044281, GO:0071704	Hetgly08640
FALSE	1	83	14	1	GO:0003008	GO:BP	system process	GO:0032501	Hetgly14942
FALSE	1	81	14	1	GO:0009100	GO:BP	glycoprotein metabolic process	GO:0019538, GO:1901135	Hetgly08429
FALSE	1	3778	14	11	GO:0009987	GO:BP	cellular process	GO:0008150	Hetgly10451,Hetgly10498,Hetgly08589,Hetgly18149,Hetgly04883,Hetgly17323,Hetgly16060,Hetgly12478,Hetgly11695,Hetgly08640,Hetgly02035
FALSE	1	1510	14	2	GO:0019538	GO:BP	protein metabolic process	GO:0043170, GO:0044238, GO:1901564	Hetgly08429,Hetgly11810
FALSE	1	1805	14	3	GO:1901564	GO:BP	organonitrogen compound metabolic process	GO:0006807, GO:0071704	Hetgly08429,Hetgly08640,Hetgly11810
FALSE	1	11	14	1	GO:1901136	GO:BP	carbohydrate derivative catabolic process	GO:1901135, GO:1901575	Hetgly08429
FALSE	1	207	14	1	GO:1901135	GO:BP	carbohydrate derivative metabolic process	GO:0071704	Hetgly08429
FALSE	1	370	14	1	GO:0071840	GO:BP	cellular component organization or biogenesis	GO:0009987	Hetgly17323
FALSE	1	3194	14	4	GO:0071704	GO:BP	organic substance metabolic process	GO:0008152	Hetgly08429,Hetgly08589,Hetgly08640,Hetgly11810
FALSE	1	1006	14	3	GO:0065007	GO:BP	biological regulation	GO:0008150	Hetgly10451,Hetgly10498,Hetgly11695
FALSE	1	475	14	2	GO:0055085	GO:BP	transmembrane transport	GO:0006810, GO:0009987	Hetgly04883,Hetgly12478
FALSE	1	596	14	3	GO:0051716	GO:BP	cellular response to stimulus	GO:0009987, GO:0050896	Hetgly10451,Hetgly10498,Hetgly11695
FALSE	1	833	14	2	GO:0051234	GO:BP	establishment of localization	GO:0051179	Hetgly04883,Hetgly12478
FALSE	1	845	14	2	GO:0051179	GO:BP	localization	GO:0008150	Hetgly04883,Hetgly12478
FALSE	1	626	14	3	GO:0050896	GO:BP	response to stimulus	GO:0008150	Hetgly10451,Hetgly10498,Hetgly11695
FALSE	1	80	14	1	GO:0050877	GO:BP	nervous system process	GO:0003008	Hetgly14942
FALSE	1	950	14	3	GO:0050794	GO:BP	regulation of cellular process	GO:0009987, GO:0050789	Hetgly10451,Hetgly10498,Hetgly11695
FALSE	1	983	14	3	GO:0050789	GO:BP	regulation of biological process	GO:0008150, GO:0065007	Hetgly10451,Hetgly10498,Hetgly11695
FALSE	1	310	14	1	GO:0016043	GO:BP	cellular component organization	GO:0071840	Hetgly17323
FALSE	1	46	14	1	GO:0046488	GO:BP	phosphatidylinositol metabolic process	GO:0006650	Hetgly08589
FALSE	1	6	14	1	GO:0045104	GO:BP	intermediate filament cytoskeleton organization	GO:0007010, GO:0045103	Hetgly17323
FALSE	1	6	14	1	GO:0045103	GO:BP	intermediate filament-based process	GO:0009987	Hetgly17323
FALSE	1	390	14	1	GO:0044281	GO:BP	small molecule metabolic process	GO:0008152	Hetgly08640
FALSE	1	136	14	1	GO:0044255	GO:BP	cellular lipid metabolic process	GO:0006629, GO:0044237	Hetgly08589
FALSE	1	3033	14	4	GO:0044238	GO:BP	primary metabolic process	GO:0008152	Hetgly08429,Hetgly08589,Hetgly08640,Hetgly11810
FALSE	1	2421	14	2	GO:0044237	GO:BP	cellular metabolic process	GO:0008152, GO:0009987	Hetgly08589,Hetgly08640
FALSE	1	189	14	1	GO:0043436	GO:BP	oxoacid metabolic process	GO:0006082	Hetgly08640
FALSE	1	2516	14	2	GO:0043170	GO:BP	macromolecule metabolic process	GO:0071704	Hetgly08429,Hetgly11810
FALSE	1	110	14	1	GO:0032501	GO:BP	multicellular organismal process	GO:0008150	Hetgly14942
FALSE	1	5	14	1	GO:0031589	GO:BP	cell-substrate adhesion	GO:0007155	Hetgly16060
FALSE	1	145	14	1	GO:0030163	GO:BP	protein catabolic process	GO:0009057, GO:0019538, GO:1901565	Hetgly08429
FALSE	1	506	14	3	GO:0023052	GO:BP	signaling	GO:0050789	Hetgly10451,Hetgly10498,Hetgly11695
FALSE	1	189	14	1	GO:0019752	GO:BP	carboxylic acid metabolic process	GO:0043436	Hetgly08640
FALSE	1	233	14	1	GO:0019637	GO:BP	organophosphate metabolic process	GO:0006793, GO:0071704	Hetgly08589
FALSE	1	57	14	1	GO:0046486	GO:BP	glycerolipid metabolic process	GO:0044255	Hetgly08589
FALSE	1	164	14	1	GO:1901565	GO:BP	organonitrogen compound catabolic process	GO:1901564, GO:1901575	Hetgly08429
FALSE	1	249	14	1	GO:1901575	GO:BP	organic substance catabolic process	GO:0009056, GO:0071704	Hetgly08429
FALSE	1	2459	12	12	GO:0110165	GO:CC	cellular anatomical entity	GO:0005575	Hetgly10451,Hetgly10498,Hetgly08429,Hetgly20802,Hetgly18149,Hetgly14942,Hetgly04883,Hetgly17323,Hetgly12478,Hetgly02035,Hetgly04087,Hetgly00194
FALSE	1	110	12	2	GO:0071944	GO:CC	cell periphery	GO:0110165	Hetgly18149,Hetgly02035
FALSE	1	375	12	1	GO:0043232	GO:CC	intracellular non-membrane-bounded organelle	GO:0043228, GO:0043229	Hetgly17323
FALSE	1	889	12	1	GO:0043229	GO:CC	intracellular organelle	GO:0005622, GO:0043226	Hetgly17323
FALSE	1	375	12	1	GO:0043228	GO:CC	non-membrane-bounded organelle	GO:0043226	Hetgly17323
FALSE	1	899	12	1	GO:0043226	GO:CC	organelle	GO:0110165	Hetgly17323
FALSE	1	1447	12	10	GO:0016020	GO:CC	membrane	GO:0110165	Hetgly10451,Hetgly10498,Hetgly20802,Hetgly18149,Hetgly14942,Hetgly04883,Hetgly12478,Hetgly02035,Hetgly04087,Hetgly00194
FALSE	1	97	12	2	GO:0005886	GO:CC	plasma membrane	GO:0016020, GO:0071944	Hetgly18149,Hetgly02035
FALSE	1	110	12	1	GO:0005856	GO:CC	cytoskeleton	GO:0043232	Hetgly17323
FALSE	1	410	12	1	GO:0005737	GO:CC	cytoplasm	GO:0005622, GO:0110165	Hetgly08429
FALSE	1	1071	12	2	GO:0005622	GO:CC	intracellular anatomical structure	GO:0110165	Hetgly08429,Hetgly17323
FALSE	1	2595	12	12	GO:0005575	GO:CC	cellular_component		Hetgly10451,Hetgly10498,Hetgly08429,Hetgly20802,Hetgly18149,Hetgly14942,Hetgly04883,Hetgly17323,Hetgly12478,Hetgly02035,Hetgly04087,Hetgly00194
TRUE	0.00895252	208	27	6	GO:0005509	GO:MF	calcium ion binding	GO:0046872	Hetgly00581,Hetgly08429,Hetgly07022,Hetgly18149,Hetgly07545,Hetgly02035
FALSE	0.745074	34	27	2	GO:0005544	GO:MF	calcium-dependent phospholipid binding	GO:0005543	Hetgly00581,Hetgly08429
FALSE	1	1321	27	3	GO:0000166	GO:MF	nucleotide binding	GO:0036094, GO:1901265	Hetgly11823,Hetgly04087,Hetgly11810
FALSE	1	315	27	2	GO:0016818	GO:MF	hydrolase activity, acting on acid anhydrides, in phosphorus-containing anhydrides	GO:0016817	Hetgly11823,Hetgly04087
FALSE	1	316	27	2	GO:0016817	GO:MF	hydrolase activity, acting on acid anhydrides	GO:0016787	Hetgly11823,Hetgly04087
FALSE	1	1293	27	3	GO:0016787	GO:MF	hydrolase activity	GO:0003824	Hetgly11823,Hetgly04087,Hetgly11810
FALSE	1	17	27	1	GO:0016769	GO:MF	transferase activity, transferring nitrogenous groups	GO:0016740	Hetgly08640
FALSE	1	1140	27	1	GO:0016740	GO:MF	transferase activity	GO:0003824	Hetgly08640
FALSE	1	391	27	1	GO:0016491	GO:MF	oxidoreductase activity	GO:0003824	Hetgly06239
FALSE	1	312	27	2	GO:0016462	GO:MF	pyrophosphatase activity	GO:0016818	Hetgly11823,Hetgly04087
FALSE	1	211	27	1	GO:0015267	GO:MF	channel activity	GO:0022803	Hetgly04883
FALSE	1	309	27	1	GO:0015075	GO:MF	monoatomic ion transmembrane transporter activity	GO:0022857	Hetgly04883
FALSE	1	17	27	1	GO:0008483	GO:MF	transaminase activity	GO:0016769	Hetgly08640
FALSE	1	217	27	1	GO:0008324	GO:MF	monoatomic cation transmembrane transporter activity	GO:0015075	Hetgly04883
FALSE	1	113	27	2	GO:0008289	GO:MF	lipid binding	GO:0005488	Hetgly00581,Hetgly08429
FALSE	1	238	27	1	GO:0008237	GO:MF	metallopeptidase activity	GO:0008233	Hetgly11810
FALSE	1	530	27	1	GO:0008233	GO:MF	peptidase activity	GO:0016787, GO:0140096	Hetgly11810
FALSE	1	58	27	2	GO:0005543	GO:MF	phospholipid binding	GO:0008289	Hetgly00581,Hetgly08429
FALSE	1	959	27	3	GO:0005524	GO:MF	ATP binding	GO:0032559, GO:0035639	Hetgly11823,Hetgly04087,Hetgly11810
FALSE	1	1980	27	12	GO:0005515	GO:MF	protein binding	GO:0005488	Hetgly10089,Hetgly00547,Hetgly00137,Hetgly12478,Hetgly01847,Hetgly06018,Hetgly07545,Hetgly09961,Hetgly01216,Hetgly11695,Hetgly06008,Hetgly01767
FALSE	1	7462	27	27	GO:0003674	GO:MF	molecular_function		Hetgly00581,Hetgly10451,Hetgly10498,Hetgly08429,Hetgly07022,Hetgly06239,Hetgly10089,Hetgly18149,Hetgly00547,Hetgly14942,Hetgly00516,Hetgly00137,Hetgly04883,Hetgly12478,Hetgly01847,Hetgly06018,Hetgly07545,Hetgly09961,Hetgly01216,Hetgly11695,Hetgly11823,Hetgly06008,Hetgly08640,Hetgly01767,Hetgly02035,Hetgly04087,Hetgly11810
FALSE	1	3273	27	5	GO:0003824	GO:MF	catalytic activity	GO:0003674	Hetgly06239,Hetgly11823,Hetgly08640,Hetgly04087,Hetgly11810
FALSE	1	3	27	1	GO:0004084	GO:MF	branched-chain-amino-acid transaminase activity	GO:0008483	Hetgly08640
FALSE	1	350	27	1	GO:0004175	GO:MF	endopeptidase activity	GO:0008233	Hetgly11810
FALSE	1	131	27	1	GO:0004176	GO:MF	ATP-dependent peptidase activity	GO:0008233, GO:0140657	Hetgly11810
FALSE	1	179	27	1	GO:0004222	GO:MF	metalloendopeptidase activity	GO:0004175, GO:0008237	Hetgly11810
FALSE	1	160	27	2	GO:0016887	GO:MF	ATP hydrolysis activity	GO:0017111, GO:0140657	Hetgly11823,Hetgly04087
FALSE	1	337	27	4	GO:0004888	GO:MF	transmembrane signaling receptor activity	GO:0038023	Hetgly10451,Hetgly10498,Hetgly14942,Hetgly02035
FALSE	1	46	27	1	GO:0005085	GO:MF	guanyl-nucleotide exchange factor activity	GO:0030695	Hetgly01216
FALSE	1	345	27	1	GO:0005198	GO:MF	structural molecule activity	GO:0003674	Hetgly00516
FALSE	1	575	27	3	GO:0005215	GO:MF	transporter activity	GO:0003674	Hetgly04883,Hetgly12478,Hetgly04087
FALSE	1	202	27	1	GO:0005216	GO:MF	monoatomic ion channel activity	GO:0015075, GO:0015267	Hetgly04883
FALSE	1	118	27	1	GO:0005261	GO:MF	monoatomic cation channel activity	GO:0005216, GO:0008324	Hetgly04883
FALSE	1	4885	27	20	GO:0005488	GO:MF	binding	GO:0003674	Hetgly00581,Hetgly08429,Hetgly07022,Hetgly10089,Hetgly18149,Hetgly00547,Hetgly00137,Hetgly12478,Hetgly01847,Hetgly06018,Hetgly07545,Hetgly09961,Hetgly01216,Hetgly11695,Hetgly11823,Hetgly06008,Hetgly01767,Hetgly02035,Hetgly04087,Hetgly11810
FALSE	1	215	27	3	GO:0004930	GO:MF	G protein-coupled receptor activity	GO:0004888	Hetgly10451,Hetgly10498,Hetgly02035
FALSE	1	1172	27	3	GO:0017076	GO:MF	purine nucleotide binding	GO:0000166	Hetgly11823,Hetgly04087,Hetgly11810
FALSE	1	211	27	1	GO:0022803	GO:MF	passive transmembrane transporter activity	GO:0022857	Hetgly04883
FALSE	1	2578	27	3	GO:1901363	GO:MF	heterocyclic compound binding	GO:0005488	Hetgly11823,Hetgly04087,Hetgly11810
FALSE	1	1321	27	3	GO:1901265	GO:MF	nucleoside phosphate binding	GO:0097159, GO:1901363	Hetgly11823,Hetgly04087,Hetgly11810
FALSE	1	483	27	3	GO:0140657	GO:MF	ATP-dependent activity	GO:0003674	Hetgly11823,Hetgly04087,Hetgly11810
FALSE	1	1135	27	1	GO:0140096	GO:MF	catalytic activity, acting on a protein	GO:0003824	Hetgly11810
FALSE	1	211	27	1	GO:0098772	GO:MF	molecular function regulator activity	GO:0003674	Hetgly01216
FALSE	1	1149	27	3	GO:0097367	GO:MF	carbohydrate derivative binding	GO:0005488	Hetgly11823,Hetgly04087,Hetgly11810
FALSE	1	2580	27	3	GO:0097159	GO:MF	organic cyclic compound binding	GO:0005488	Hetgly11823,Hetgly04087,Hetgly11810
FALSE	1	78	27	1	GO:0060589	GO:MF	nucleoside-triphosphatase regulator activity	GO:0030234	Hetgly01216
FALSE	1	342	27	4	GO:0060089	GO:MF	molecular transducer activity	GO:0003674	Hetgly10451,Hetgly10498,Hetgly14942,Hetgly02035
FALSE	1	152	27	1	GO:0046983	GO:MF	protein dimerization activity	GO:0005515	Hetgly12478
FALSE	1	795	27	6	GO:0046872	GO:MF	metal ion binding	GO:0043169	Hetgly00581,Hetgly08429,Hetgly07022,Hetgly18149,Hetgly07545,Hetgly02035
FALSE	1	545	27	2	GO:0022857	GO:MF	transmembrane transporter activity	GO:0005215	Hetgly04883,Hetgly12478
FALSE	1	187	27	1	GO:0030234	GO:MF	enzyme regulator activity	GO:0098772	Hetgly01216
FALSE	1	1010	27	3	GO:0030554	GO:MF	adenyl nucleotide binding	GO:0017076	Hetgly11823,Hetgly04087,Hetgly11810
FALSE	1	78	27	1	GO:0030695	GO:MF	GTPase regulator activity	GO:0060589	Hetgly01216
FALSE	1	1120	27	3	GO:0032553	GO:MF	ribonucleotide binding	GO:0000166, GO:0097367	Hetgly11823,Hetgly04087,Hetgly11810
FALSE	1	1114	27	3	GO:0032555	GO:MF	purine ribonucleotide binding	GO:0017076, GO:0032553	Hetgly11823,Hetgly04087,Hetgly11810
FALSE	1	298	27	2	GO:0017111	GO:MF	ribonucleoside triphosphate phosphatase activity	GO:0016462	Hetgly11823,Hetgly04087
FALSE	1	962	27	3	GO:0032559	GO:MF	adenyl ribonucleotide binding	GO:0030554, GO:0032555	Hetgly11823,Hetgly04087,Hetgly11810
FALSE	1	1413	27	3	GO:0036094	GO:MF	small molecule binding	GO:0005488	Hetgly11823,Hetgly04087,Hetgly11810
FALSE	1	342	27	4	GO:0038023	GO:MF	signaling receptor activity	GO:0060089	Hetgly10451,Hetgly10498,Hetgly14942,Hetgly02035
FALSE	1	95	27	1	GO:0042302	GO:MF	structural constituent of cuticle	GO:0005198	Hetgly00516
FALSE	1	1994	27	9	GO:0043167	GO:MF	ion binding	GO:0005488	Hetgly00581,Hetgly08429,Hetgly07022,Hetgly18149,Hetgly07545,Hetgly11823,Hetgly02035,Hetgly04087,Hetgly11810
FALSE	1	1244	27	3	GO:0043168	GO:MF	anion binding	GO:0043167	Hetgly11823,Hetgly04087,Hetgly11810
FALSE	1	811	27	6	GO:0043169	GO:MF	cation binding	GO:0043167	Hetgly00581,Hetgly08429,Hetgly07022,Hetgly18149,Hetgly07545,Hetgly02035
FALSE	1	1111	27	3	GO:0035639	GO:MF	purine ribonucleoside triphosphate binding	GO:0043168, GO:1901265	Hetgly11823,Hetgly04087,Hetgly11810
