# Supplementary material for: The SUbventral-Gland Regulator (SUGR-1) of nematode virulence
Source: Proc Natl Acad Sci U S A. 2025 Mar 10;122(11):e2415861122. doi: 10.1073/pnas.2415861122 (PMC11929438; doi:10.1073/pnas.2415861122)
Supplement: Supplementary file 5 — Dataset S04 (XLSX) [file pnas.2415861122.sd04.xlsx]

## Sheet: Sheet1
Dataset S4. Gene sets and command used for differential motif discovery with HOMER.
findMotifs.pl <test.fa> fasta <output directory> -fasta <background.fa>
SUGR-1 regulated effectors	effectors in J2-10hpi supercluster	SvG effectors	Negative background gene set	DG effectors
Hsc_gene_1077	Hsc_gene_11047	Hsc_gene_17183	Hsc_gene_10009	Hsc_gene_14883
Hsc_gene_10918	Hsc_gene_22614	Hsc_gene_18114	Hsc_gene_10021	Hsc_gene_7864
Hsc_gene_11047	Hsc_gene_1231	Hsc_gene_18118	Hsc_gene_10027	Hsc_gene_15780
Hsc_gene_11133	Hsc_gene_2729	Hsc_gene_18135	Hsc_gene_10043	Hsc_gene_11047
Hsc_gene_11134	Hsc_gene_2733	Hsc_gene_15468	Hsc_gene_10064	Hsc_gene_16023
Hsc_gene_11741	Hsc_gene_17183	Hsc_gene_20715	Hsc_gene_10073	Hsc_gene_22614
Hsc_gene_11845	Hsc_gene_18114	Hsc_gene_15496	Hsc_gene_10095	Hsc_gene_1231
Hsc_gene_11846	Hsc_gene_18118	Hsc_gene_3596	Hsc_gene_10159	Hsc_gene_11439
Hsc_gene_1217	Hsc_gene_18135	Hsc_gene_6558	Hsc_gene_10165	Hsc_gene_2729
Hsc_gene_13398	Hsc_gene_20715	Hsc_gene_1192	Hsc_gene_10201	Hsc_gene_2733
Hsc_gene_13535	Hsc_gene_3596	Hsc_gene_1209	Hsc_gene_10207	Hsc_gene_17863
Hsc_gene_13823	Hsc_gene_11134	Hsc_gene_2750	Hsc_gene_10220	Hsc_gene_3918
Hsc_gene_13824	Hsc_gene_1668	Hsc_gene_11134	Hsc_gene_10253	Hsc_gene_7765
Hsc_gene_14151	Hsc_gene_1516	Hsc_gene_9270	Hsc_gene_10294	Hsc_gene_4635
Hsc_gene_14452	Hsc_gene_3591	Hsc_gene_1668	Hsc_gene_10345	Hsc_gene_4657
Hsc_gene_15452	Hsc_gene_16408	Hsc_gene_1847	Hsc_gene_10377	Hsc_gene_24871
Hsc_gene_15468	Hsc_gene_17867	Hsc_gene_1848	Hsc_gene_10393	Hsc_gene_25973
Hsc_gene_15780	Hsc_gene_17449	Hsc_gene_11845	Hsc_gene_10443	Hsc_gene_17770
Hsc_gene_16023	Hsc_gene_15285	Hsc_gene_11846	Hsc_gene_10493	Hsc_gene_21127
Hsc_gene_16221	Hsc_gene_2776	Hsc_gene_13569	Hsc_gene_10522	Hsc_gene_14383b
Hsc_gene_16408	Hsc_gene_25649	Hsc_gene_17170	Hsc_gene_10524	Hsc_gene_9287
Hsc_gene_1668	Hsc_gene_3597	Hsc_gene_17172	Hsc_gene_10575	Hsc_gene_12975
Hsc_gene_17172	Hsc_gene_25287	Hsc_gene_21537	Hsc_gene_10816	Hsc_gene_18359
Hsc_gene_17204	Hsc_gene_23839	Hsc_gene_21726	Hsc_gene_10851	Hsc_gene_18360
Hsc_gene_17860	Hsc_gene_18119	Hsc_gene_21727	Hsc_gene_10916	Hsc_gene_21492
Hsc_gene_17863	Hsc_gene_18120	Hsc_gene_804	Hsc_gene_10988	Hsc_gene_590
Hsc_gene_17867	Hsc_gene_26123	Hsc_gene_805	Hsc_gene_11014	Hsc_gene_23186
Hsc_gene_18114	Hsc_gene_10572	Hsc_gene_9965	Hsc_gene_11086	Hsc_gene_23890
Hsc_gene_18118	Hsc_gene_14144	Hsc_gene_16221	Hsc_gene_11118	Hsc_gene_8449
Hsc_gene_18119	Hsc_gene_14151	Hsc_gene_1885	Hsc_gene_11135	Hsc_gene_8453
Hsc_gene_18882	Hsc_gene_6112	Hsc_gene_19177	Hsc_gene_11159	Hsc_gene_1194
Hsc_gene_19177	Hsc_gene_18860	Hsc_gene_19185	Hsc_gene_11211	Hsc_gene_4055
Hsc_gene_19185	Hsc_gene_24210	Hsc_gene_22780	Hsc_gene_11222	Hsc_gene_16377
Hsc_gene_20483	Hsc_gene_7480	Hsc_gene_22783	Hsc_gene_11224	Hsc_gene_17243
Hsc_gene_21537	Hsc_gene_15540	Hsc_gene_22789	Hsc_gene_1123	Hsc_gene_7134
Hsc_gene_21638	Hsc_gene_18867	Hsc_gene_11133	Hsc_gene_11250	Hsc_gene_15354
Hsc_gene_21726	Hsc_gene_6605	Hsc_gene_13398	Hsc_gene_11262	Hsc_gene_15409
Hsc_gene_21727	Hsc_gene_9775	Hsc_gene_25603	Hsc_gene_11342	Hsc_gene_15427
Hsc_gene_22767	Hsc_gene_6061	Hsc_gene_14452	Hsc_gene_11389	Hsc_gene_15470
Hsc_gene_23559	Hsc_gene_2429	Hsc_gene_18326	Hsc_gene_11405	Hsc_gene_16464
Hsc_gene_23823	Hsc_gene_12915	Hsc_gene_3822	Hsc_gene_11415	Hsc_gene_1656
Hsc_gene_23839	Hsc_gene_10778	Hsc_gene_15757	Hsc_gene_11496	Hsc_gene_1682
Hsc_gene_23939	Hsc_gene_11477	Hsc_gene_15762	Hsc_gene_11507	Hsc_gene_18173
Hsc_gene_24272	Hsc_gene_11741	Hsc_gene_15826	Hsc_gene_11512	Hsc_gene_3527
Hsc_gene_24449	Hsc_gene_25615	Hsc_gene_1520	Hsc_gene_11541	Hsc_gene_7777
Hsc_gene_25287	Hsc_gene_26516	Hsc_gene_26063	Hsc_gene_11579	Hsc_gene_15525
Hsc_gene_25536	Hsc_gene_1077	Hsc_gene_26065	Hsc_gene_11597	Hsc_gene_15528
Hsc_gene_25603	Hsc_gene_6501	Hsc_gene_2749	Hsc_gene_1166	Hsc_gene_24836
Hsc_gene_26019	Hsc_gene_13824	Hsc_gene_5102	Hsc_gene_1169	Hsc_gene_21111
Hsc_gene_26516	Hsc_gene_13535	Hsc_gene_21578	Hsc_gene_11722	Hsc_gene_15421
Hsc_gene_2729	Hsc_gene_10268	Hsc_gene_21621	Hsc_gene_11770	Hsc_gene_16012
Hsc_gene_2733	Hsc_gene_18899	Hsc_gene_7587	Hsc_gene_11784	Hsc_gene_17104
Hsc_gene_6112	Hsc_gene_10211	Hsc_gene_9272	Hsc_gene_11812	Hsc_gene_17161
Hsc_gene_7864	Hsc_gene_17204	Hsc_gene_9274	Hsc_gene_11834	Hsc_gene_17207
Hsc_gene_805	Hsc_gene_17214	Hsc_gene_9417	Hsc_gene_11862	Hsc_gene_21707
Hsc_gene_9272	Hsc_gene_14455	Hsc_gene_26064	Hsc_gene_119	Hsc_gene_21951
Hsc_gene_9274	Hsc_gene_25536	Hsc_gene_26016	Hsc_gene_12007	Hsc_gene_24468
Hsc_gene_9775	Hsc_gene_16648		Hsc_gene_12033	Hsc_gene_25975
Hsc_gene_10526	Hsc_gene_21312		Hsc_gene_12037	Hsc_gene_26006
Hsc_gene_15431	Hsc_gene_21492		Hsc_gene_12057	Hsc_gene_26047
Hsc_gene_17167	Hsc_gene_1656		Hsc_gene_12084	Hsc_gene_26058
Hsc_gene_17984	Hsc_gene_18173		Hsc_gene_12179	Hsc_gene_26289
Hsc_gene_18463	Hsc_gene_7777		Hsc_gene_12372	Hsc_gene_8166
Hsc_gene_18466	Hsc_gene_15525		Hsc_gene_12445	Hsc_gene_8950
Hsc_gene_21578	Hsc_gene_15528		Hsc_gene_12464	Hsc_gene_9216
Hsc_gene_23496	Hsc_gene_19501		Hsc_gene_12550	Hsc_gene_9268
Hsc_gene_24468	Hsc_gene_10292		Hsc_gene_12573	Hsc_gene_9271
Hsc_gene_25198	Hsc_gene_23559		Hsc_gene_12584	Hsc_gene_9280
Hsc_gene_26016	Hsc_gene_4396		Hsc_gene_12586	Hsc_gene_9767
Hsc_gene_5263	Hsc_gene_4397		Hsc_gene_12599	Hsc_gene_9835
Hsc_gene_654	Hsc_gene_25557		Hsc_gene_126	Hsc_gene_13361
Hsc_gene_8884	Hsc_gene_11845		Hsc_gene_12689	Hsc_gene_15385
	Hsc_gene_11846		Hsc_gene_12713	Hsc_gene_15410
	Hsc_gene_13569		Hsc_gene_12723	Hsc_gene_1877
	Hsc_gene_17170		Hsc_gene_12729	Hsc_gene_19501
	Hsc_gene_17172		Hsc_gene_1275	Hsc_gene_19509
	Hsc_gene_21537		Hsc_gene_12777	Hsc_gene_23843
	Hsc_gene_21726		Hsc_gene_12778	Hsc_gene_23845
	Hsc_gene_21727		Hsc_gene_12827	Hsc_gene_23854
	Hsc_gene_805		Hsc_gene_12941	Hsc_gene_23856
	Hsc_gene_19185		Hsc_gene_12997	Hsc_gene_23857
	Hsc_gene_11133		Hsc_gene_13053	Hsc_gene_13284
	Hsc_gene_13398		Hsc_gene_1306	Hsc_gene_24410
	Hsc_gene_25603		Hsc_gene_13075	Hsc_gene_25172
	Hsc_gene_14452		Hsc_gene_131	Hsc_gene_25247
	Hsc_gene_9272		Hsc_gene_13124	Hsc_gene_11262
	Hsc_gene_9274		Hsc_gene_13206	Hsc_gene_11271
			Hsc_gene_13245	Hsc_gene_11283
			Hsc_gene_13254	Hsc_gene_11284
			Hsc_gene_13270	Hsc_gene_11688
			Hsc_gene_13282	Hsc_gene_11689
			Hsc_gene_13306	Hsc_gene_11801
			Hsc_gene_1331	Hsc_gene_1514
			Hsc_gene_13354	Hsc_gene_1515
			Hsc_gene_13407	Hsc_gene_1630
			Hsc_gene_13420	Hsc_gene_16881
			Hsc_gene_13488	Hsc_gene_16882
			Hsc_gene_13501	Hsc_gene_16883
			Hsc_gene_13509	Hsc_gene_17202
			Hsc_gene_13692	Hsc_gene_17216
			Hsc_gene_1371	Hsc_gene_19006
			Hsc_gene_13731	Hsc_gene_19009
			Hsc_gene_13733	Hsc_gene_19009a
			Hsc_gene_13745	Hsc_gene_19127
			Hsc_gene_13783	Hsc_gene_19128
			Hsc_gene_13842	Hsc_gene_19142
			Hsc_gene_13877	Hsc_gene_1943
			Hsc_gene_1388	Hsc_gene_1951
			Hsc_gene_1392	Hsc_gene_21866
			Hsc_gene_13931	Hsc_gene_21867
			Hsc_gene_13976	Hsc_gene_24447
			Hsc_gene_13981	Hsc_gene_24840
			Hsc_gene_14031	Hsc_gene_24850
			Hsc_gene_14035	Hsc_gene_24855
			Hsc_gene_14047	Hsc_gene_24862
			Hsc_gene_14070	Hsc_gene_24873
			Hsc_gene_14075	Hsc_gene_24876
			Hsc_gene_14100	Hsc_gene_26000
			Hsc_gene_14107	Hsc_gene_26001
			Hsc_gene_14206	Hsc_gene_26067
			Hsc_gene_14229	Hsc_gene_26068
			Hsc_gene_1427	Hsc_gene_6068
			Hsc_gene_14332	Hsc_gene_6070
			Hsc_gene_14337	Hsc_gene_6074
			Hsc_gene_14347	Hsc_gene_670
			Hsc_gene_14360	Hsc_gene_10574
			Hsc_gene_14396	Hsc_gene_1035
			Hsc_gene_1444	Hsc_gene_13378
			Hsc_gene_14462	Hsc_gene_22123
			Hsc_gene_14469	Hsc_gene_23383
			Hsc_gene_14491	Hsc_gene_18882
			Hsc_gene_14529	Hsc_gene_19402
			Hsc_gene_14534	Hsc_gene_3024
			Hsc_gene_14544	Hsc_gene_14977
			Hsc_gene_14567	Hsc_gene_14990
			Hsc_gene_14598	Hsc_gene_14996
			Hsc_gene_14668	Hsc_gene_15002
			Hsc_gene_14748	Hsc_gene_15003
			Hsc_gene_14775	Hsc_gene_15008
			Hsc_gene_14813	Hsc_gene_15018
			Hsc_gene_14975	Hsc_gene_15974
			Hsc_gene_14981	Hsc_gene_16080
			Hsc_gene_1501	Hsc_gene_21006
			Hsc_gene_15031	Hsc_gene_21007
			Hsc_gene_15048	Hsc_gene_21100
			Hsc_gene_15054	Hsc_gene_22900
			Hsc_gene_15122	Hsc_gene_22902
			Hsc_gene_15123	Hsc_gene_24982
			Hsc_gene_15136	Hsc_gene_25688
			Hsc_gene_1514	Hsc_gene_25898
			Hsc_gene_15213	Hsc_gene_3586
			Hsc_gene_15257	Hsc_gene_3587
			Hsc_gene_15299	Hsc_gene_9841
			Hsc_gene_15343	Hsc_gene_1010
			Hsc_gene_15397	Hsc_gene_10292
			Hsc_gene_15483	Hsc_gene_23559
			Hsc_gene_15509	Hsc_gene_1683
			Hsc_gene_15511	Hsc_gene_17818
			Hsc_gene_15537	Hsc_gene_17819
			Hsc_gene_15649	Hsc_gene_22513
			Hsc_gene_15653	Hsc_gene_17855
			Hsc_gene_15684	Hsc_gene_17864
			Hsc_gene_15820	Hsc_gene_17866
			Hsc_gene_15890	Hsc_gene_17875
			Hsc_gene_15906	Hsc_gene_17431
			Hsc_gene_15975	Hsc_gene_17432
			Hsc_gene_16009	Hsc_gene_17813
			Hsc_gene_16060	Hsc_gene_17832
			Hsc_gene_16102	Hsc_gene_19449
			Hsc_gene_16104	Hsc_gene_19450
			Hsc_gene_1612	Hsc_gene_19452
			Hsc_gene_16194	Hsc_gene_19498
			Hsc_gene_16252	Hsc_gene_26288
			Hsc_gene_16265	Hsc_gene_5515
			Hsc_gene_16363	Hsc_gene_9286
			Hsc_gene_16365	Hsc_gene_9512
			Hsc_gene_16394	Hsc_gene_9513
			Hsc_gene_16396	Hsc_gene_24041
			Hsc_gene_16496	Hsc_gene_24042
			Hsc_gene_16504	Hsc_gene_24047
			Hsc_gene_16523	Hsc_gene_24049
			Hsc_gene_16538	Hsc_gene_24055
			Hsc_gene_166	Hsc_gene_4396
			Hsc_gene_16663	Hsc_gene_4397
			Hsc_gene_16679	Hsc_gene_15901
			Hsc_gene_16760	Hsc_gene_21955
			Hsc_gene_16781	Hsc_gene_7588
			Hsc_gene_16915	Hsc_gene_8557
			Hsc_gene_16928	Hsc_gene_17773
			Hsc_gene_16952	Hsc_gene_21122
			Hsc_gene_16980	Hsc_gene_22499
			Hsc_gene_17036	Hsc_gene_9708
			Hsc_gene_17040	Hsc_gene_21649
			Hsc_gene_17074	Hsc_gene_1646
			Hsc_gene_17091	Hsc_gene_18101
			Hsc_gene_17104	Hsc_gene_14901
			Hsc_gene_17114	Hsc_gene_17774
			Hsc_gene_17116	Hsc_gene_21120
			Hsc_gene_17131	Hsc_gene_21123
			Hsc_gene_17189	Hsc_gene_18361
			Hsc_gene_1720	Hsc_gene_17495
			Hsc_gene_17201	Hsc_gene_9680
			Hsc_gene_17250	Hsc_gene_9695
			Hsc_gene_17258	Hsc_gene_6481
			Hsc_gene_17331	Hsc_gene_25557
			Hsc_gene_17406	Hsc_gene_1629
			Hsc_gene_1749	Hsc_gene_26474
			Hsc_gene_17589	Hsc_gene_17203
			Hsc_gene_17668	Hsc_gene_19143
			Hsc_gene_17687	Hsc_gene_24308
			Hsc_gene_17722	Hsc_gene_24085
			Hsc_gene_17744	Hsc_gene_9924
			Hsc_gene_17772	Hsc_gene_7903
			Hsc_gene_17783	Hsc_gene_7904
			Hsc_gene_1779	Hsc_gene_1207
			Hsc_gene_1781	Hsc_gene_9923
			Hsc_gene_17854	Hsc_gene_22514
			Hsc_gene_17866	Hsc_gene_11251
			Hsc_gene_17888	Hsc_gene_2718
			Hsc_gene_17928	Hsc_gene_9942
			Hsc_gene_17944	Hsc_gene_24712
			Hsc_gene_18072	Hsc_gene_15022
			Hsc_gene_1811	Hsc_gene_23353
			Hsc_gene_18131	Hsc_gene_21491
			Hsc_gene_18256	Hsc_gene_1132
			Hsc_gene_18310	Hsc_gene_7530
			Hsc_gene_18392	Hsc_gene_1172
			Hsc_gene_18407	Hsc_gene_9939
			Hsc_gene_18464	Hsc_gene_9937
			Hsc_gene_18495	Hsc_gene_26414
			Hsc_gene_18518	Hsc_gene_8145
			Hsc_gene_18637
			Hsc_gene_18707
			Hsc_gene_18711
			Hsc_gene_18743
			Hsc_gene_18816
			Hsc_gene_18842
			Hsc_gene_18870
			Hsc_gene_18883
			Hsc_gene_18926
			Hsc_gene_18943
			Hsc_gene_18954
			Hsc_gene_18959
			Hsc_gene_19101
			Hsc_gene_19109
			Hsc_gene_19249
			Hsc_gene_19305
			Hsc_gene_19378
			Hsc_gene_19393
			Hsc_gene_19402
			Hsc_gene_19462
			Hsc_gene_19474
			Hsc_gene_19492
			Hsc_gene_19519
			Hsc_gene_19528
			Hsc_gene_19586
			Hsc_gene_19602
			Hsc_gene_19628
			Hsc_gene_19640
			Hsc_gene_19657
			Hsc_gene_19671
			Hsc_gene_19672
			Hsc_gene_19690
			Hsc_gene_19714
			Hsc_gene_19720
			Hsc_gene_19743
			Hsc_gene_19804
			Hsc_gene_19858
			Hsc_gene_19859
			Hsc_gene_1989
			Hsc_gene_19890
			Hsc_gene_1990
			Hsc_gene_19951
			Hsc_gene_2007
			Hsc_gene_20141
			Hsc_gene_20142
			Hsc_gene_20146
			Hsc_gene_2025
			Hsc_gene_20319
			Hsc_gene_20347
			Hsc_gene_20361
			Hsc_gene_20395
			Hsc_gene_20496
			Hsc_gene_20628
			Hsc_gene_20663
			Hsc_gene_20691
			Hsc_gene_20700
			Hsc_gene_20716
			Hsc_gene_20727
			Hsc_gene_20729
			Hsc_gene_20735
			Hsc_gene_20899
			Hsc_gene_20944
			Hsc_gene_21003
			Hsc_gene_21012
			Hsc_gene_21024
			Hsc_gene_21051
			Hsc_gene_21094
			Hsc_gene_21167
			Hsc_gene_21178
			Hsc_gene_21230
			Hsc_gene_21248
			Hsc_gene_21298
			Hsc_gene_2138
			Hsc_gene_21384
			Hsc_gene_21435
			Hsc_gene_2144
			Hsc_gene_21466
			Hsc_gene_21479
			Hsc_gene_21516
			Hsc_gene_21613
			Hsc_gene_21616
			Hsc_gene_21632
			Hsc_gene_21641
			Hsc_gene_21669
			Hsc_gene_2170
			Hsc_gene_21798
			Hsc_gene_21841
			Hsc_gene_21906
			Hsc_gene_2195
			Hsc_gene_2196
			Hsc_gene_2197
			Hsc_gene_22036
			Hsc_gene_22040
			Hsc_gene_22041
			Hsc_gene_22073
			Hsc_gene_22075
			Hsc_gene_22260
			Hsc_gene_22316
			Hsc_gene_22423
			Hsc_gene_22458
			Hsc_gene_22514
			Hsc_gene_22522
			Hsc_gene_22672
			Hsc_gene_22685
			Hsc_gene_22709
			Hsc_gene_2271
			Hsc_gene_22760
			Hsc_gene_2281
			Hsc_gene_22842
			Hsc_gene_22845
			Hsc_gene_22918
			Hsc_gene_2296
			Hsc_gene_22980
			Hsc_gene_2304
			Hsc_gene_23075
			Hsc_gene_23099
			Hsc_gene_231
			Hsc_gene_23127
			Hsc_gene_23133
			Hsc_gene_23207
			Hsc_gene_23210
			Hsc_gene_23215
			Hsc_gene_23292
			Hsc_gene_2330
			Hsc_gene_23325
			Hsc_gene_23328
			Hsc_gene_23338
			Hsc_gene_23341
			Hsc_gene_23379
			Hsc_gene_23405
			Hsc_gene_2345
			Hsc_gene_23515
			Hsc_gene_23566
			Hsc_gene_23588
			Hsc_gene_23648
			Hsc_gene_23670
			Hsc_gene_2373
			Hsc_gene_23746
			Hsc_gene_2375
			Hsc_gene_23779
			Hsc_gene_23799
			Hsc_gene_23855
			Hsc_gene_23893
			Hsc_gene_23924
			Hsc_gene_24063
			Hsc_gene_24096
			Hsc_gene_24145
			Hsc_gene_24161
			Hsc_gene_24198
			Hsc_gene_24258
			Hsc_gene_24448
			Hsc_gene_24500
			Hsc_gene_24512
			Hsc_gene_24552
			Hsc_gene_24586
			Hsc_gene_24604
			Hsc_gene_24617
			Hsc_gene_24679
			Hsc_gene_2469
			Hsc_gene_24748
			Hsc_gene_24768
			Hsc_gene_24770
			Hsc_gene_24779
			Hsc_gene_2479
			Hsc_gene_24842
			Hsc_gene_24875
			Hsc_gene_24883
			Hsc_gene_24943
			Hsc_gene_24970
			Hsc_gene_24979
			Hsc_gene_24995
			Hsc_gene_25010
			Hsc_gene_25065
			Hsc_gene_25067
			Hsc_gene_2514
			Hsc_gene_2516
			Hsc_gene_25237
			Hsc_gene_25243
			Hsc_gene_25259
			Hsc_gene_25302
			Hsc_gene_25367
			Hsc_gene_25383
			Hsc_gene_25404
			Hsc_gene_25416
			Hsc_gene_25462
			Hsc_gene_25490
			Hsc_gene_25513
			Hsc_gene_2554
			Hsc_gene_25617
			Hsc_gene_2574
			Hsc_gene_25788
			Hsc_gene_25794
			Hsc_gene_25821
			Hsc_gene_25858
			Hsc_gene_25891
			Hsc_gene_25902
			Hsc_gene_2597
			Hsc_gene_26009
			Hsc_gene_26045
			Hsc_gene_2613
			Hsc_gene_26158
			Hsc_gene_26160
			Hsc_gene_2621
			Hsc_gene_26238
			Hsc_gene_26276
			Hsc_gene_26302
			Hsc_gene_26330
			Hsc_gene_2641
			Hsc_gene_26433
			Hsc_gene_26536
			Hsc_gene_26561
			Hsc_gene_26577
			Hsc_gene_26590
			Hsc_gene_2660
			Hsc_gene_26618
			Hsc_gene_26672
			Hsc_gene_26699
			Hsc_gene_276
			Hsc_gene_2789
			Hsc_gene_2795
			Hsc_gene_2811
			Hsc_gene_2859
			Hsc_gene_2965
			Hsc_gene_297
			Hsc_gene_2991
			Hsc_gene_3017
			Hsc_gene_305
			Hsc_gene_3052
			Hsc_gene_3130
			Hsc_gene_3284
			Hsc_gene_3310
			Hsc_gene_3330
			Hsc_gene_3351
			Hsc_gene_3459
			Hsc_gene_3524
			Hsc_gene_3529
			Hsc_gene_3579
			Hsc_gene_3690
			Hsc_gene_3750
			Hsc_gene_3774
			Hsc_gene_3802
			Hsc_gene_3803
			Hsc_gene_3819
			Hsc_gene_3831
			Hsc_gene_3948
			Hsc_gene_3956
			Hsc_gene_3976
			Hsc_gene_4050
			Hsc_gene_4117
			Hsc_gene_4125
			Hsc_gene_417
			Hsc_gene_418
			Hsc_gene_4180
			Hsc_gene_4190
			Hsc_gene_4196
			Hsc_gene_4227
			Hsc_gene_4286
			Hsc_gene_430
			Hsc_gene_434
			Hsc_gene_4372
			Hsc_gene_4375
			Hsc_gene_439
			Hsc_gene_4411
			Hsc_gene_4416
			Hsc_gene_4438
			Hsc_gene_444
			Hsc_gene_4451
			Hsc_gene_4473
			Hsc_gene_4483
			Hsc_gene_4496
			Hsc_gene_450
			Hsc_gene_4542
			Hsc_gene_4550
			Hsc_gene_4618
			Hsc_gene_4627
			Hsc_gene_4642
			Hsc_gene_4653
			Hsc_gene_4716
			Hsc_gene_4766
			Hsc_gene_479
			Hsc_gene_481
			Hsc_gene_4840
			Hsc_gene_4905
			Hsc_gene_4920
			Hsc_gene_4939
			Hsc_gene_5
			Hsc_gene_5028
			Hsc_gene_5096
			Hsc_gene_5128
			Hsc_gene_5183
			Hsc_gene_5206
			Hsc_gene_5246
			Hsc_gene_5275
			Hsc_gene_5279
			Hsc_gene_5341
			Hsc_gene_5365
			Hsc_gene_5391
			Hsc_gene_5404
			Hsc_gene_5419
			Hsc_gene_5453
			Hsc_gene_5485
			Hsc_gene_5513
			Hsc_gene_5554
			Hsc_gene_5616
			Hsc_gene_5660
			Hsc_gene_5672
			Hsc_gene_5674
			Hsc_gene_5691
			Hsc_gene_5711
			Hsc_gene_5759
			Hsc_gene_5763
			Hsc_gene_5766
			Hsc_gene_577
			Hsc_gene_5830
			Hsc_gene_5862
			Hsc_gene_6016
			Hsc_gene_6055
			Hsc_gene_6106
			Hsc_gene_6115
			Hsc_gene_6174
			Hsc_gene_6175
			Hsc_gene_6180
			Hsc_gene_6193
			Hsc_gene_6211
			Hsc_gene_6265
			Hsc_gene_6272
			Hsc_gene_6357
			Hsc_gene_6377
			Hsc_gene_6396
			Hsc_gene_6463
			Hsc_gene_6491
			Hsc_gene_6509
			Hsc_gene_657
			Hsc_gene_6753
			Hsc_gene_6792
			Hsc_gene_6795
			Hsc_gene_6802
			Hsc_gene_6860
			Hsc_gene_6886
			Hsc_gene_6935
			Hsc_gene_6991
			Hsc_gene_7005
			Hsc_gene_7006
			Hsc_gene_7008
			Hsc_gene_702
			Hsc_gene_7045
			Hsc_gene_7089
			Hsc_gene_7092
			Hsc_gene_7141
			Hsc_gene_7157
			Hsc_gene_720
			Hsc_gene_7262
			Hsc_gene_727
			Hsc_gene_7278
			Hsc_gene_7300
			Hsc_gene_7316
			Hsc_gene_7354
			Hsc_gene_7458
			Hsc_gene_7473
			Hsc_gene_7506
			Hsc_gene_7508
			Hsc_gene_7521
			Hsc_gene_7662
			Hsc_gene_7666
			Hsc_gene_7707
			Hsc_gene_7813
			Hsc_gene_7826
			Hsc_gene_7857
			Hsc_gene_7892
			Hsc_gene_7972
			Hsc_gene_7990
			Hsc_gene_8005
			Hsc_gene_8069
			Hsc_gene_814
			Hsc_gene_8168
			Hsc_gene_8197
			Hsc_gene_825
			Hsc_gene_8273
			Hsc_gene_8359
			Hsc_gene_8370
			Hsc_gene_8381
			Hsc_gene_8466
			Hsc_gene_8556
			Hsc_gene_8567
			Hsc_gene_8592
			Hsc_gene_8597
			Hsc_gene_8624
			Hsc_gene_8625
			Hsc_gene_8663
			Hsc_gene_8671
			Hsc_gene_8694
			Hsc_gene_8748
			Hsc_gene_8763
			Hsc_gene_8792
			Hsc_gene_8855
			Hsc_gene_8887
			Hsc_gene_8915
			Hsc_gene_8984
			Hsc_gene_8996
			Hsc_gene_9004
			Hsc_gene_9017
			Hsc_gene_9018
			Hsc_gene_9034
			Hsc_gene_9039
			Hsc_gene_91
			Hsc_gene_9108
			Hsc_gene_913
			Hsc_gene_9179
			Hsc_gene_920
			Hsc_gene_9216
			Hsc_gene_9235
			Hsc_gene_9237
			Hsc_gene_9264
			Hsc_gene_9271
			Hsc_gene_9311
			Hsc_gene_9341
			Hsc_gene_9421
			Hsc_gene_9447
			Hsc_gene_9465
			Hsc_gene_9467
			Hsc_gene_9468
			Hsc_gene_9510
			Hsc_gene_9535
			Hsc_gene_9545
			Hsc_gene_960
			Hsc_gene_9702
			Hsc_gene_9718
			Hsc_gene_9730
			Hsc_gene_9754
			Hsc_gene_9838
			Hsc_gene_984
			Hsc_gene_9862
			Hsc_gene_9970
			Hsc_gene_9976
			Hsc_gene_9988
